# Supplementary material for: Current allele distribution of the human longevity gene APOE in Europe can mainly be explained by ancient admixture
Source: Aging Cell. 2023 Mar 23;22(5):e13819. doi: 10.1111/acel.13819 (PMC10186601; doi:10.1111/acel.13819)
Supplement: Supplementary file 1 — Data S1: [file ACEL-22-e13819-s001.xlsx]

## Sheet: Supplementary table 1a
Supplementary Table 1a: Supervised admixture analysis using WHG and EF as ancestral groups for LF
WHG: western hunter-gatherers
EF: European early farmers
LF: European late farmers
Version ID	Master ID	Group	EF component	WHG component
I7042	I7042	EF	0.99999	1e-05
Stuttgart_published.DG	I0018	EF	0.99999	1e-05
Bar8.SG	Bar8	EF	0.99999	1e-05
I1098	I1098	EF	0.99999	1e-05
I0708	I0708	EF	0.99999	1e-05
I0745	I0745	EF	0.99999	1e-05
I0746	I0746	EF	0.99999	1e-05
I0707	I0707	EF	0.99999	1e-05
I1131	I1131	EF	0.99999	1e-05
I1495	I1495	EF	0.99999	1e-05
I1498	I1498	EF	0.99999	1e-05
I1496	I1496	EF	0.99999	1e-05
I0412	I0412	EF	0.99999	1e-05
I0100	I0100	EF	0.99999	1e-05
I2533	I2533	EF	0.99999	1e-05
I4304	I4304	EF	0.99999	1e-05
I4918	I4918	EF	0.99999	1e-05
I5069	I5069	EF	0.99999	1e-05
I5070	I5070	EF	0.99999	1e-05
I5077	I5077	EF	0.99999	1e-05
I5078	I5078	EF	0.99999	1e-05
I4893	I4893	EF	0.99999	1e-05
I0679_d	I0679	EF	0.99999	1e-05
I2521	I2521	EF	0.99999	1e-05
I4062	I4062	EF	0.99999	1e-05
I4063	I4063	EF	0.99999	1e-05
mur.SG	mur	EF	0.99999	1e-05
N25.SG	N25	EF	0.99999	1e-05
N26.SG	N26	EF	0.99999	1e-05
N27.SG	N27	EF	0.99999	1e-05
N31.SG	N31	EF	0.99999	1e-05
kol6-ALL_DATA.SG	kol006	EF	0.99999	1e-05
R2.SG	R2	EF	0.99999	1e-05
R3.SG	R3	EF	0.99999	1e-05
R9.SG	R9	EF	0.99999	1e-05
I1581_published	I1581	EF	0.99999	1e-05
I1580_published	I1580	EF	0.99999	1e-05
I7272	I7272	LF	0.884289	0.115711
I7554	I7554	LF	0.884487	0.115513
I2636	I2636	LF	0.874352	0.125648
I0172	I0172	LF	0.89809	0.10191
I2980	I2980	LF	0.887885	0.112115
I2988	I2988	LF	0.903997	0.096003
I3136	I3136	LF	0.878552	0.121448
I3138	I3138	LF	0.840584	0.159416
I2978	I2978	LF	0.867812	0.132188
I3133	I3133	LF	0.845188	0.154812
I3134	I3134	LF	0.843347	0.156653
I3135	I3135	LF	0.69471	0.30529
I3068	I3068	LF	0.858821	0.141179
I4089	I4089	LF	0.934516	0.065484
I1838	I1838	LF	0.79828	0.20172
I2637	I2637	LF	0.886255	0.113745
I2650	I2650	LF	0.87092	0.12908
I2659	I2659	LF	0.841657	0.158343
I2660	I2660	LF	0.831837	0.168163
I2691	I2691	LF	0.748349	0.251651
I2934	I2934	LF	0.869319	0.130681
I2935	I2935	LF	0.859664	0.140336
I5119	I5119	LF	0.942933	0.057067
I5079	I5079	LF	0.99999	1e-05
I5838	I5838	LF	0.848628	0.151372
atp016.SG	atp016	LF	0.899411	0.100589
N18.SG	N18	LF	0.866133	0.133867
N20.SG	N20	LF	0.861853	0.138147
N38.SG	N38	LF	0.813101	0.186899
RISE1161.SG	RISE1161	LF	0.803914	0.196086
RISE1166.SG	RISE1166	LF	0.790589	0.209411
LU339.SG	LU339	LF	0.860303	0.139697
ans008.SG	ans008	LF	0.7977	0.2023
ans014.SG	ans014	LF	0.816168	0.183832
ans017.SG	ans017	LF	0.806871	0.193129
bal004.SG	bal004	LF	0.876821	0.123179
prs002-ALL_DATA.SG	prs002	LF	0.884452	0.115548
prs009-ALL_DATA.SG	prs008_009	LF	0.901678	0.098322
prs012-ALL_DATA.SG	prs012	LF	0.881364	0.118636
prs013-ALL_DATA.SG	prs013_014	LF	0.882827	0.117173
prs016-ALL_DATA.SG	prs016	LF	0.926267	0.073733
R4.SG	R4	LF	0.978993	0.021007
R5.SG	R5	LF	0.964161	0.035839
ANN1.SG	ANN1	LF	0.868136	0.131864
ARD2.SG	ARD2	LF	0.873882	0.126118
ASH3.SG	ASH3	LF	0.85687	0.14313
BG72.SG	BG72	LF	0.856892	0.143108
CAK532.SG	CAK532	LF	0.880421	0.119579
CAK533.SG	CAK533	LF	0.856746	0.143254
NG10.SG	NG10	LF	0.867953	0.132047
NGZ1.SG	NGZ1	LF	0.868495	0.131505
PB443.SG	PB443	LF	0.8629	0.1371
PB581.SG	PB581	LF	0.885343	0.114657
PB672.SG	PB672	LF	0.860351	0.139649
PB675.SG	PB675	LF	0.80975	0.19025
PB754.SG	PB754	LF	0.860358	0.139642
PB768.SG	PB768	LF	0.870497	0.129503
PN06.SG	PN06	LF	0.875819	0.124181
PN07.SG	PN07	LF	0.885448	0.114552
PN10_PN113.SG	PN10_PN113	LF	0.896965	0.103035
PN12.SG	PN12	LF	0.870893	0.129107
KH150610	KH150610	LF	0.70765	0.29235
KH150612	KH150612	LF	0.65209	0.34791
KH150619	KH150619	LF	0.64812	0.35188
KH150620	KH150620	LF	0.665435	0.334565
KH150622	KH150622	LF	0.692953	0.307047
KH150623	KH150623	LF	0.675915	0.324085
KH150627	KH150627	LF	0.535049	0.464951
KH150629	KH150629	LF	0.698906	0.301094
KH150630	KH150630	LF	0.707681	0.292319
KH150635	KH150635	LF	0.698038	0.301962
KH150640	KH150640	LF	0.694561	0.305439
KH150641	KH150641	LF	0.711517	0.288483
I1507	I1507	WHG	1e-05	0.99999
Bichon.SG	Bichon	WHG	1e-05	0.99999
Latvia_HG2.SG	I4626	WHG	1e-05	0.99999
I4432	I4432	WHG	1e-05	0.99999
I4434	I4434	WHG	1e-05	0.99999
I4437	I4437	WHG	1e-05	0.99999
I4438	I4438	WHG	1e-05	0.99999
I4439	I4439	WHG	1e-05	0.99999
I4440	I4440	WHG	1e-05	0.99999
I4441	I4441	WHG	1e-05	0.99999
I4550	I4550	WHG	1e-05	0.99999
I4551	I4551	WHG	1e-05	0.99999
I4552	I4552	WHG	1e-05	0.99999
I4595	I4595	WHG	1e-05	0.99999
I4596	I4596	WHG	1e-05	0.99999
I4873	I4873	WHG	1e-05	0.99999
I4874	I4874	WHG	1e-05	0.99999
I4875	I4875	WHG	1e-05	0.99999
I4877	I4877	WHG	1e-05	0.99999
I4878	I4878	WHG	1e-05	0.99999
I4880	I4880	WHG	1e-05	0.99999
I4881_published	I4881	WHG	1e-05	0.99999
I4914_published	I4914	WHG	1e-05	0.99999
I4915	I4915	WHG	1e-05	0.99999
I4916	I4916	WHG	1e-05	0.99999
I4917	I4917	WHG	1e-05	0.99999
I5233	I5233	WHG	1e-05	0.99999
I5234	I5234	WHG	1e-05	0.99999
I5235	I5235	WHG	1e-05	0.99999
I5236	I5236	WHG	1e-05	0.99999
I5237	I5237	WHG	1e-05	0.99999
I5238	I5238	WHG	1e-05	0.99999
I5239	I5239	WHG	1e-05	0.99999
I5240	I5240	WHG	1e-05	0.99999
I5242	I5242	WHG	1e-05	0.99999
I5244	I5244	WHG	1e-05	0.99999
M96.SG	M96	WHG	1e-05	0.99999
SF9.SG	SF9	WHG	1e-05	0.99999
R15.SG	I26772	WHG	1e-05	0.99999
R7.SG	I26770	WHG	1e-05	0.99999
KGH6.SG	KGH6	WHG	1e-05	0.99999
SRA62.SG	SRA62	WHG	1e-05	0.99999

## Sheet: Supplementary table 1b
Supplementary Table 1b: Supervised admixture analysis using LF and Steppe as ancestral groups for Bronze Age/Iron Age and Viking populations
LF: European late Farmers
BA/IA_N: Bronze Age/Iron Age North
BA/IA_S: Bronze Age/Iron Age South
CEU + GBR: Modern ref. - 1000 Genomes populations
TSI + IBS: Modern ref. - 1000 Genomes populations
Version ID	Master ID	Group	LF component	Steppe component
I7272	I7272	LF	0.99999	1e-05
I7554	I7554	LF	0.99999	1e-05
I2636	I2636	LF	0.99999	1e-05
I0172	I0172	LF	0.99999	1e-05
I2980	I2980	LF	0.99999	1e-05
I2988	I2988	LF	0.99999	1e-05
I3136	I3136	LF	0.99999	1e-05
I3138	I3138	LF	0.99999	1e-05
I2978	I2978	LF	0.99999	1e-05
I3133	I3133	LF	0.99999	1e-05
I3134	I3134	LF	0.99999	1e-05
I3135	I3135	LF	0.99999	1e-05
I3068	I3068	LF	0.99999	1e-05
I4089	I4089	LF	0.99999	1e-05
I1838	I1838	LF	0.99999	1e-05
I2637	I2637	LF	0.99999	1e-05
I2650	I2650	LF	0.99999	1e-05
I2659	I2659	LF	0.99999	1e-05
I2660	I2660	LF	0.99999	1e-05
I2691	I2691	LF	0.99999	1e-05
I2934	I2934	LF	0.99999	1e-05
I2935	I2935	LF	0.99999	1e-05
I5119	I5119	LF	0.99999	1e-05
I5079	I5079	LF	0.99999	1e-05
I5838	I5838	LF	0.99999	1e-05
atp016.SG	atp016	LF	0.99999	1e-05
N18.SG	N18	LF	0.99999	1e-05
N20.SG	N20	LF	0.99999	1e-05
N38.SG	N38	LF	0.99999	1e-05
RISE1159.SG	RISE1159	LF	0.99999	1e-05
RISE1161.SG	RISE1161	LF	0.99999	1e-05
RISE1163.SG	RISE1163	LF	0.99999	1e-05
RISE1165.SG	RISE1165	LF	0.99999	1e-05
RISE1166.SG	RISE1166	LF	0.99999	1e-05
RISE1170.SG	RISE1170	LF	0.99999	1e-05
LU339.SG	LU339	LF	0.99999	1e-05
ans008.SG	ans008	LF	0.99999	1e-05
ans014.SG	ans014	LF	0.99999	1e-05
ans017.SG	ans017	LF	0.99999	1e-05
bal004.SG	bal004	LF	0.99999	1e-05
prs002-ALL_DATA.SG	prs002	LF	0.99999	1e-05
prs009-ALL_DATA.SG	prs008_009	LF	0.99999	1e-05
prs012-ALL_DATA.SG	prs012	LF	0.99999	1e-05
prs013-ALL_DATA.SG	prs013_014	LF	0.99999	1e-05
prs016-ALL_DATA.SG	prs016	LF	0.99999	1e-05
R4.SG	R4	LF	0.99999	1e-05
R5.SG	R5	LF	0.99999	1e-05
ANN1.SG	ANN1	LF	0.99999	1e-05
ARD2.SG	ARD2	LF	0.99999	1e-05
ASH3.SG	ASH3	LF	0.99999	1e-05
BG72.SG	BG72	LF	0.99999	1e-05
CAK532.SG	CAK532	LF	0.99999	1e-05
CAK533.SG	CAK533	LF	0.99999	1e-05
NG10.SG	NG10	LF	0.99999	1e-05
NGZ1.SG	NGZ1	LF	0.99999	1e-05
PB443.SG	PB443	LF	0.99999	1e-05
PB581.SG	PB581	LF	0.99999	1e-05
PB672.SG	PB672	LF	0.99999	1e-05
PB675.SG	PB675	LF	0.99999	1e-05
PB754.SG	PB754	LF	0.99999	1e-05
PB768.SG	PB768	LF	0.99999	1e-05
PN06.SG	PN06	LF	0.99999	1e-05
PN07.SG	PN07	LF	0.99999	1e-05
PN10_PN113.SG	PN10_PN113	LF	0.99999	1e-05
PN12.SG	PN12	LF	0.99999	1e-05
KH150610	KH150610	LF	0.99999	1e-05
KH150612	KH150612	LF	0.99999	1e-05
KH150619	KH150619	LF	0.99999	1e-05
KH150620	KH150620	LF	0.99999	1e-05
KH150622	KH150622	LF	0.99999	1e-05
KH150623	KH150623	LF	0.99999	1e-05
KH150627	KH150627	LF	0.99999	1e-05
KH150629	KH150629	LF	0.99999	1e-05
KH150630	KH150630	LF	0.99999	1e-05
KH150635	KH150635	LF	0.99999	1e-05
KH150640	KH150640	LF	0.99999	1e-05
KH150641	KH150641	LF	0.99999	1e-05
RISE548.SG	RISE548	Steppe	1e-05	0.99999
RISE552.SG	RISE552	Steppe	1e-05	0.99999
I2069	I2069	Steppe	1e-05	0.99999
I2105	I2105	Steppe	1e-05	0.99999
I3954	I3954	Steppe	1e-05	0.99999
I3952	I3952	Steppe	1e-05	0.99999
I5269	I5269	Steppe	1e-05	0.99999
I5273	I5273	Steppe	1e-05	0.99999
I5277	I5277	Steppe	1e-05	0.99999
I5279	I5279	Steppe	1e-05	0.99999
I3387	I3387	Steppe	1e-05	0.99999
Damgaard2018Yamnaya.SG	Yamnaya	Steppe	1e-05	0.99999
RK1001	RK1001	Steppe	1e-05	0.99999
I7580	I7580	BA/IA_N	0.345608	0.654392
I7278	I7278	BA/IA_N	0.423376	0.576624
I7212	I7212	BA/IA_N	0.465758	0.534242
I7195	I7195	BA/IA_N	0.361924	0.638076
I7198	I7198	BA/IA_N	0.254975	0.745025
I7211	I7211	BA/IA_N	0.459299	0.540701
I7213	I7213	BA/IA_N	0.469004	0.530996
I7249	I7249	BA/IA_N	0.407279	0.592721
I7281	I7281	BA/IA_N	0.384914	0.615086
I7286	I7286	BA/IA_N	0.455539	0.544461
I7568	I7568	BA/IA_N	0.387076	0.612924
I7574	I7574	BA/IA_N	0.354078	0.645922
I7627	I7627	BA/IA_N	0.413872	0.586128
RISE71.SG	RISE71	BA/IA_N	0.382203	0.617797
RISE94.SG	RISE94	BA/IA_N	0.334136	0.665864
RISE97.SG	RISE97	BA/IA_N	0.414173	0.585827
RISE98.SG	RISE98	BA/IA_N	0.370972	0.629028
RISE150.SG	RISE150	BA/IA_N	0.313113	0.686887
I0103	I0103	BA/IA_N	0.180309	0.819691
I2445	I2445	BA/IA_N	0.371984	0.628016
I2454	I2454	BA/IA_N	0.292588	0.707412
I2981	I2981	BA/IA_N	0.427414	0.572586
I3255	I3255	BA/IA_N	0.329743	0.670257
I3132	I3132	BA/IA_N	0.376082	0.623918
I4071	I4071	BA/IA_N	0.346622	0.653378
I4073	I4073	BA/IA_N	0.292854	0.707146
I4075	I4075	BA/IA_N	0.339789	0.660211
I2567	I2567	BA/IA_N	0.352868	0.647132
I2859	I2859	BA/IA_N	0.409549	0.590451
I2860	I2860	BA/IA_N	0.40932	0.59068
I2861	I2861	BA/IA_N	0.411112	0.588888
I2932	I2932	BA/IA_N	0.99999	1e-05
I3130	I3130	BA/IA_N	0.374358	0.625642
I4888	I4888	BA/IA_N	0.484292	0.515708
I4889	I4889	BA/IA_N	0.424038	0.575962
I4892	I4892	BA/IA_N	0.330665	0.669335
I5748	I5748	BA/IA_N	0.271606	0.728394
I2443	I2443	BA/IA_N	0.333969	0.666031
I2458	I2458	BA/IA_N	0.442988	0.557012
I6579	I6579	BA/IA_N	0.305721	0.694279
I6583	I6583	BA/IA_N	0.377919	0.622081
I6591	I6591	BA/IA_N	0.517227	0.482773
N17.SG	N17	BA/IA_N	0.250514	0.749486
N44.SG	N44	BA/IA_N	0.170776	0.829224
N47.SG	N47	BA/IA_N	0.368513	0.631487
s19_V10_2.SG	V10	BA/IA_N	0.277451	0.722549
s19_X14_1.SG	X14	BA/IA_N	0.231308	0.768692
EKA1.SG	kar1	BA/IA_N	0.248477	0.751523
pcw040.SG	pcw040	BA/IA_N	0.127051	0.872949
pcw362.SG	pcw362	BA/IA_N	0.08888	0.91112
I7043	I7043	BA/IA_S	0.619834	0.380166
I7045	I7045	BA/IA_S	0.785058	0.214942
CovaMoura9B.SG	CovaMoura9B	BA/IA_S	0.99999	1e-05
TV32032extra.SG	TV32032extra	BA/IA_S	0.743976	0.256024
I0071	I0071	BA/IA_S	0.843523	0.156477
I9005	I9005	BA/IA_S	0.911453	0.088547
I9041	I9041	BA/IA_S	0.730816	0.269184
I1502	I1502	BA/IA_S	0.580249	0.419751
I4562	I4562	BA/IA_S	0.761041	0.238959
I5769	I5769	BA/IA_S	0.741024	0.258976
I4229	I4229	BA/IA_S	0.884099	0.115901
I3122	I3122	BA/IA_S	0.969538	0.030462
I3123	I3123	BA/IA_S	0.863659	0.136341
esp005.SG	esp005	BA/IA_S	0.701516	0.298484
I14678	I14678	BA/IA_S	0.99999	1e-05
LD1174.SG	LD1174	BA/IA_S	0.99999	1e-05
LD270.SG	LD270	BA/IA_S	0.99999	1e-05
I16161	I16161	BA/IA_S	0.99999	1e-05
R27.SG	R27	BA/IA_S	0.99999	1e-05
R473.SG	R473	BA/IA_S	0.665719	0.334281
LON001	JK2723	BA/IA_S	0.99999	1e-05
vik_84001.SG	vik_84001	Viking	0.299424	0.700576
vik_grt035.SG	vik_grt035	Viking	0.384535	0.615465
vik_stg021.SG	vik_stg021	Viking	0.34901	0.65099
vik_stg026.SG	vik_stg026	Viking	0.344553	0.655447
VK101.SG	VK101	Viking	0.385743	0.614257
VK102.SG	VK102	Viking	0.375358	0.624642
VK118.SG	VK118	Viking	0.418259	0.581741
VK129.SG	VK129	Viking	0.294985	0.705015
VK147.SG	VK147	Viking	0.36387	0.63613
VK151.SG	VK151	Viking	0.274851	0.725149
VK154.SG	VK154	Viking	0.320223	0.679777
VK157.SG	VK157	Viking	0.366555	0.633445
VK165.SG	VK165	Viking	0.330362	0.669638
VK166.SG	VK166	Viking	0.419051	0.580949
VK172.SG	VK172	Viking	0.332277	0.667723
VK175.SG	VK175	Viking	0.320479	0.679521
VK176.SG	VK176	Viking	0.310729	0.689271
VK203.SG	VK203	Viking	0.353529	0.646471
VK220.SG	VK220	Viking	0.344164	0.655836
VK225.SG	VK225	Viking	0.318426	0.681574
VK237.SG	VK237	Viking	0.39019	0.60981
VK256.SG	VK256	Viking	0.339693	0.660307
VK259.SG	VK259	Viking	0.333571	0.666429
VK25.SG	VK25	Viking	0.365882	0.634118
VK263.SG	VK263	Viking	0.332861	0.667139
VK264.SG	VK264	Viking	0.386104	0.613896
VK265.SG	VK265	Viking	0.48693	0.51307
VK286.SG	VK286	Viking	0.517033	0.482967
VK290.SG	VK290	Viking	0.332289	0.667711
VK29.SG	VK29	Viking	0.35032	0.64968
VK303.SG	VK303	Viking	0.346574	0.653426
VK308.SG	VK308	Viking	0.344259	0.655741
VK319.SG	VK319	Viking	0.452277	0.547723
VK31.SG	VK31	Viking	0.450546	0.549454
VK322.SG	VK322	Viking	0.420088	0.579912
VK323.SG	VK323	Viking	0.301541	0.698459
VK324.SG	VK324	Viking	0.383136	0.616864
VK326.SG	VK326	Viking	0.427098	0.572902
VK328.SG	VK328	Viking	0.393255	0.606745
VK332.SG	VK332	Viking	0.400246	0.599754
VK333.SG	VK333	Viking	0.436877	0.563123
VK336.SG	VK336	Viking	0.507127	0.492873
VK342.SG	VK342	Viking	0.331532	0.668468
VK346.SG	VK346	Viking	0.427004	0.572996
VK34.SG	VK34	Viking	0.320137	0.679863
VK353.SG	VK353	Viking	0.421285	0.578715
VK355.SG	VK355	Viking	0.445028	0.554972
VK362.SG	VK362	Viking	0.449554	0.550446
VK370.SG	VK370	Viking	0.347837	0.652163
VK390.SG	VK390	Viking	0.306757	0.693243
VK392.SG	VK392	Viking	0.359181	0.640819
VK396.SG	VK396	Viking	0.419906	0.580094
VK398.SG	VK398	Viking	0.413595	0.586405
VK404.SG	VK404	Viking	0.315892	0.684108
VK406.SG	VK406	Viking	0.338135	0.661865
VK40.SG	VK40	Viking	0.372142	0.627858
VK420.SG	VK420	Viking	0.330957	0.669043
VK429.SG	VK429	Viking	0.366877	0.633123
VK42.SG	VK42	Viking	0.405846	0.594154
VK442.SG	VK442	Viking	0.493312	0.506688
VK443.SG	VK443	Viking	0.333551	0.666449
VK445.SG	VK445	Viking	0.356476	0.643524
VK448.SG	VK448	Viking	0.437205	0.562795
VK468.SG	VK468	Viking	0.386261	0.613739
VK46.SG	VK46	Viking	0.370901	0.629099
VK473.SG	VK473	Viking	0.367519	0.632481
VK475.SG	VK475	Viking	0.305623	0.694377
VK478.SG	VK478	Viking	0.271336	0.728664
VK482.SG	VK482	Viking	0.278183	0.721817
VK483.SG	VK483	Viking	0.326465	0.673535
VK484.SG	VK484	Viking	0.310552	0.689448
VK486.SG	VK486	Viking	0.35186	0.64814
VK48.SG	VK48	Viking	0.324036	0.675964
VK491.SG	VK491	Viking	0.290677	0.709323
VK493.SG	VK493	Viking	0.321144	0.678856
VK495.SG	VK495	Viking	0.289769	0.710231
VK496.SG	VK496	Viking	0.321446	0.678554
VK498.SG	VK498	Viking	0.295638	0.704362
VK505.SG	VK505	Viking	0.332912	0.667088
VK50.SG	VK50	Viking	0.330281	0.669719
VK511.SG	VK511	Viking	0.304864	0.695136
VK512.SG	VK512	Viking	0.302274	0.697726
VK514.SG	VK514	Viking	0.367301	0.632699
VK516.SG	VK516	Viking	0.306568	0.693432
VK51.SG	VK51	Viking	0.296283	0.703717
VK521.SG	VK521	Viking	0.312167	0.687833
VK522.SG	VK522	Viking	0.315245	0.684755
VK523.SG	VK523	Viking	0.323501	0.676499
VK524.SG	VK524	Viking	0.31332	0.68668
VK526.SG	VK526	Viking	0.363597	0.636403
VK529.SG	VK529	Viking	0.297132	0.702868
VK532.SG	VK532	Viking	0.310318	0.689682
VK539.SG	VK539	Viking	0.328781	0.671219
VK53.SG	VK53	Viking	0.453054	0.546946
VK541.SG	VK541	Viking	0.390893	0.609107
VK545.SG	VK545	Viking	0.353091	0.646909
VK547.SG	VK547	Viking	0.309375	0.690625
VK548.SG	VK548	Viking	0.316144	0.683856
VK550.SG	VK550	Viking	0.337705	0.662295
VK555.SG	VK555	Viking	0.325877	0.674123
VK58.SG	VK58	Viking	0.386993	0.613007
VK70.SG	VK70	Viking	0.354363	0.645637
VK84.SG	VK84	Viking	0.465784	0.534216
VK87.SG	VK87	Viking	0.432429	0.567571
VK95.SG	VK95	Viking	0.436906	0.563094
VK98.SG	VK98	Viking	0.372043	0.627957
VK99.SG	VK99	Viking	0.390651	0.609349
HG00096.SG	HG00096	CEU + GBR	0.360392	0.639608
HG00097.SG	HG00097	CEU + GBR	0.350439	0.649561
HG00099.SG	HG00099	CEU + GBR	0.317945	0.682055
HG00100.SG	HG00100	CEU + GBR	0.348079	0.651921
HG00101.SG	HG00101	CEU + GBR	0.326967	0.673033
HG00102.SG	HG00102	CEU + GBR	0.313396	0.686604
HG00103.SG	HG00103	CEU + GBR	0.370427	0.629573
HG00105.SG	HG00105	CEU + GBR	0.336943	0.663057
HG00106.SG	HG00106	CEU + GBR	0.314826	0.685174
HG00107.SG	HG00107	CEU + GBR	0.311689	0.688311
HG00108.SG	HG00108	CEU + GBR	0.332099	0.667901
HG00109.SG	HG00109	CEU + GBR	0.362462	0.637538
HG00110.SG	HG00110	CEU + GBR	0.332071	0.667929
HG00111.SG	HG00111	CEU + GBR	0.346839	0.653161
HG00112.SG	HG00112	CEU + GBR	0.334616	0.665384
HG00113.SG	HG00113	CEU + GBR	0.325465	0.674535
HG00114.SG	HG00114	CEU + GBR	0.313542	0.686458
HG00115.SG	HG00115	CEU + GBR	0.378506	0.621494
HG00116.SG	HG00116	CEU + GBR	0.290143	0.709857
HG00117.SG	HG00117	CEU + GBR	0.310035	0.689965
HG00118.SG	HG00118	CEU + GBR	0.353507	0.646493
HG00119.SG	HG00119	CEU + GBR	0.334756	0.665244
HG00120.SG	HG00120	CEU + GBR	0.307786	0.692214
HG00121.SG	HG00121	CEU + GBR	0.322495	0.677505
HG00122.SG	HG00122	CEU + GBR	0.354539	0.645461
HG00123.SG	HG00123	CEU + GBR	0.291705	0.708295
HG00125.SG	HG00125	CEU + GBR	0.28827	0.71173
HG00126.SG	HG00126	CEU + GBR	0.380577	0.619423
HG00127.SG	HG00127	CEU + GBR	0.371882	0.628118
HG00128.SG	HG00128	CEU + GBR	0.377762	0.622238
HG00129.SG	HG00129	CEU + GBR	0.382647	0.617353
HG00130.SG	HG00130	CEU + GBR	0.406819	0.593181
HG00131.SG	HG00131	CEU + GBR	0.338389	0.661611
HG00132.SG	HG00132	CEU + GBR	0.372375	0.627625
HG00133.SG	HG00133	CEU + GBR	0.353965	0.646035
HG00136.SG	HG00136	CEU + GBR	0.353514	0.646486
HG00137.SG	HG00137	CEU + GBR	0.357132	0.642868
HG00138.SG	HG00138	CEU + GBR	0.387763	0.612237
HG00139.SG	HG00139	CEU + GBR	0.385013	0.614987
HG00140.SG	HG00140	CEU + GBR	0.357564	0.642436
HG00141.SG	HG00141	CEU + GBR	0.369417	0.630583
HG00142.SG	HG00142	CEU + GBR	0.368825	0.631175
HG00143.SG	HG00143	CEU + GBR	0.380856	0.619144
HG00145.SG	HG00145	CEU + GBR	0.366468	0.633532
HG00146.SG	HG00146	CEU + GBR	0.356303	0.643697
HG00148.SG	HG00148	CEU + GBR	0.349779	0.650221
HG00149.SG	HG00149	CEU + GBR	0.398201	0.601799
HG00150.SG	HG00150	CEU + GBR	0.340375	0.659625
HG00151.SG	HG00151	CEU + GBR	0.378128	0.621872
HG00154.SG	HG00154	CEU + GBR	0.375557	0.624443
HG00155.SG	HG00155	CEU + GBR	0.351787	0.648213
HG00157.SG	HG00157	CEU + GBR	0.329681	0.670319
HG00158.SG	HG00158	CEU + GBR	0.32879	0.67121
HG00159.SG	HG00159	CEU + GBR	0.332331	0.667669
HG00160.SG	HG00160	CEU + GBR	0.313419	0.686581
HG00231.SG	HG00231	CEU + GBR	0.353824	0.646176
HG00232.SG	HG00232	CEU + GBR	0.370599	0.629401
HG00233.SG	HG00233	CEU + GBR	0.41618	0.58382
HG00234.SG	HG00234	CEU + GBR	0.395625	0.604375
HG00235.SG	HG00235	CEU + GBR	0.378416	0.621584
HG00236.SG	HG00236	CEU + GBR	0.392394	0.607606
HG00237.SG	HG00237	CEU + GBR	0.392085	0.607915
HG00238.SG	HG00238	CEU + GBR	0.377396	0.622604
HG00239.SG	HG00239	CEU + GBR	0.392437	0.607563
HG00240.SG	HG00240	CEU + GBR	0.372247	0.627753
HG00242.SG	HG00242	CEU + GBR	0.391391	0.608609
HG00243.SG	HG00243	CEU + GBR	0.374518	0.625482
HG00244.SG	HG00244	CEU + GBR	0.386105	0.613895
HG00245.SG	HG00245	CEU + GBR	0.363622	0.636378
HG00246.SG	HG00246	CEU + GBR	0.391743	0.608257
HG00250.SG	HG00250	CEU + GBR	0.38623	0.61377
HG00251.SG	HG00251	CEU + GBR	0.373774	0.626226
HG00252.SG	HG00252	CEU + GBR	0.378017	0.621983
HG00253.SG	HG00253	CEU + GBR	0.363837	0.636163
HG00254.SG	HG00254	CEU + GBR	0.375169	0.624831
HG00255.SG	HG00255	CEU + GBR	0.38018	0.61982
HG00256.SG	HG00256	CEU + GBR	0.361791	0.638209
HG00257.SG	HG00257	CEU + GBR	0.354998	0.645002
HG00258.SG	HG00258	CEU + GBR	0.36599	0.63401
HG00259.SG	HG00259	CEU + GBR	0.379329	0.620671
HG00260.SG	HG00260	CEU + GBR	0.373792	0.626208
HG00261.SG	HG00261	CEU + GBR	0.404911	0.595089
HG00262.SG	HG00262	CEU + GBR	0.334172	0.665828
HG00263.SG	HG00263	CEU + GBR	0.405666	0.594334
HG00264.SG	HG00264	CEU + GBR	0.335626	0.664374
HG00265.SG	HG00265	CEU + GBR	0.330818	0.669182
HG01334.SG	HG01334	CEU + GBR	0.381191	0.618809
HG01789.SG	HG01789	CEU + GBR	0.383779	0.616221
HG01790.SG	HG01790	CEU + GBR	0.374419	0.625581
HG01791.SG	HG01791	CEU + GBR	0.374956	0.625044
HG02215.SG	HG02215	CEU + GBR	0.371046	0.628954
NA06984.SG	NA06984	CEU + GBR	0.407514	0.592486
NA06985.SG	NA06985	CEU + GBR	0.335398	0.664602
NA06986.SG	NA06986	CEU + GBR	0.334959	0.665041
NA06989.SG	NA06989	CEU + GBR	0.343427	0.656573
NA06994.SG	NA06994	CEU + GBR	0.323474	0.676526
NA07000.SG	NA07000	CEU + GBR	0.382278	0.617722
NA07037.SG	NA07037	CEU + GBR	0.390191	0.609809
NA07048.SG	NA07048	CEU + GBR	0.325212	0.674788
NA07051.SG	NA07051	CEU + GBR	0.296191	0.703809
NA07056.SG	NA07056	CEU + GBR	0.376854	0.623146
NA07347.SG	NA07347	CEU + GBR	0.39081	0.60919
NA07357.SG	NA07357	CEU + GBR	0.426663	0.573337
NA10847.SG	NA10847	CEU + GBR	0.378354	0.621646
NA10851.SG	NA10851	CEU + GBR	0.362746	0.637254
NA11829.SG	NA11829	CEU + GBR	0.347316	0.652684
NA11830.SG	NA11830	CEU + GBR	0.271588	0.728412
NA11831.SG	NA11831	CEU + GBR	0.34507	0.65493
NA11832.SG	NA11832	CEU + GBR	0.40425	0.59575
NA11840.SG	NA11840	CEU + GBR	0.315834	0.684166
NA11843.SG	NA11843	CEU + GBR	0.368385	0.631615
NA11881.SG	NA11881	CEU + GBR	0.372557	0.627443
NA11892.SG	NA11892	CEU + GBR	0.39603	0.60397
NA11893.SG	NA11893	CEU + GBR	0.386277	0.613723
NA11894.SG	NA11894	CEU + GBR	0.374473	0.625527
NA11918.SG	NA11918	CEU + GBR	0.365226	0.634774
NA11919.SG	NA11919	CEU + GBR	0.343211	0.656789
NA11920.SG	NA11920	CEU + GBR	0.35369	0.64631
NA11930.SG	NA11930	CEU + GBR	0.379623	0.620377
NA11931.SG	NA11931	CEU + GBR	0.369031	0.630969
NA11932.SG	NA11932	CEU + GBR	0.39801	0.60199
NA11933.SG	NA11933	CEU + GBR	0.381293	0.618707
NA11992.SG	NA11992	CEU + GBR	0.336825	0.663175
NA11994.SG	NA11994	CEU + GBR	0.334502	0.665498
NA11995.SG	NA11995	CEU + GBR	0.324156	0.675844
NA12003.SG	NA12003	CEU + GBR	0.279915	0.720085
NA12004.SG	NA12004	CEU + GBR	0.406344	0.593656
NA12005.SG	NA12005	CEU + GBR	0.358363	0.641637
NA12006.SG	NA12006	CEU + GBR	0.351612	0.648388
NA12043.SG	NA12043	CEU + GBR	0.392442	0.607558
NA12044.SG	NA12044	CEU + GBR	0.327795	0.672205
NA12045.SG	NA12045	CEU + GBR	0.388788	0.611212
NA12046.SG	NA12046	CEU + GBR	0.351407	0.648593
NA12058.SG	NA12058	CEU + GBR	0.356123	0.643877
NA12144.SG	NA12144	CEU + GBR	0.419179	0.580821
NA12154.SG	NA12154	CEU + GBR	0.276539	0.723461
NA12155.SG	NA12155	CEU + GBR	0.321705	0.678295
NA12156.SG	NA12156	CEU + GBR	0.329895	0.670105
NA12234.SG	NA12234	CEU + GBR	0.374983	0.625017
NA12249.SG	NA12249	CEU + GBR	0.297555	0.702445
NA12272.SG	NA12272	CEU + GBR	0.405441	0.594559
NA12273.SG	NA12273	CEU + GBR	0.405754	0.594246
NA12275.SG	NA12275	CEU + GBR	0.341305	0.658695
NA12282.SG	NA12282	CEU + GBR	0.389561	0.610439
NA12283.SG	NA12283	CEU + GBR	0.390864	0.609136
NA12286.SG	NA12286	CEU + GBR	0.387998	0.612002
NA12287.SG	NA12287	CEU + GBR	0.413408	0.586592
NA12340.SG	NA12340	CEU + GBR	0.342791	0.657209
NA12341.SG	NA12341	CEU + GBR	0.283686	0.716314
NA12342.SG	NA12342	CEU + GBR	0.296428	0.703572
NA12347.SG	NA12347	CEU + GBR	0.351785	0.648215
NA12348.SG	NA12348	CEU + GBR	0.357017	0.642983
NA12383.SG	NA12383	CEU + GBR	0.416681	0.583319
NA12399.SG	NA12399	CEU + GBR	0.324153	0.675847
NA12400.SG	NA12400	CEU + GBR	0.341646	0.658354
NA12413.SG	NA12413	CEU + GBR	0.428123	0.571877
NA12414.SG	NA12414	CEU + GBR	0.325573	0.674427
NA12489.SG	NA12489	CEU + GBR	0.352171	0.647829
NA12546.SG	NA12546	CEU + GBR	0.380556	0.619444
NA12716.SG	NA12716	CEU + GBR	0.352292	0.647708
NA12717.SG	NA12717	CEU + GBR	0.37972	0.62028
NA12718.SG	NA12718	CEU + GBR	0.370041	0.629959
NA12748.SG	NA12748	CEU + GBR	0.361744	0.638256
NA12749.SG	NA12749	CEU + GBR	0.396179	0.603821
NA12750.SG	NA12750	CEU + GBR	0.425562	0.574438
NA12751.SG	NA12751	CEU + GBR	0.331811	0.668189
NA12760.SG	NA12760	CEU + GBR	0.36067	0.63933
NA12761.SG	NA12761	CEU + GBR	0.355167	0.644833
NA12762.SG	NA12762	CEU + GBR	0.363605	0.636395
NA12763.SG	NA12763	CEU + GBR	0.386898	0.613102
NA12775.SG	NA12775	CEU + GBR	0.371199	0.628801
NA12776.SG	NA12776	CEU + GBR	0.357454	0.642546
NA12777.SG	NA12777	CEU + GBR	0.387964	0.612036
NA12778.SG	NA12778	CEU + GBR	0.380719	0.619281
NA12812.SG	NA12812	CEU + GBR	0.386647	0.613353
NA12813.SG	NA12813	CEU + GBR	0.363155	0.636845
NA12814.SG	NA12814	CEU + GBR	0.367072	0.632928
NA12815.SG	NA12815	CEU + GBR	0.34862	0.65138
NA12827.SG	NA12827	CEU + GBR	0.345971	0.654029
NA12828.SG	NA12828	CEU + GBR	0.400664	0.599336
NA12829.SG	NA12829	CEU + GBR	0.397023	0.602977
NA12830.SG	NA12830	CEU + GBR	0.365454	0.634546
NA12842.SG	NA12842	CEU + GBR	0.332721	0.667279
NA12843.SG	NA12843	CEU + GBR	0.313786	0.686214
NA12872.SG	NA12872	CEU + GBR	0.367253	0.632747
NA12873.SG	NA12873	CEU + GBR	0.379826	0.620174
NA12874.SG	NA12874	CEU + GBR	0.395012	0.604988
NA12878.SG	NA12878	CEU + GBR	0.350979	0.649021
NA12889.SG	NA12889	CEU + GBR	0.381774	0.618226
NA12890.SG	NA12890	CEU + GBR	0.342327	0.657673
HG01500.SG	HG01500	TSI + IBS	0.556883	0.443117
HG01501.SG	HG01501	TSI + IBS	0.568784	0.431216
HG01504.SG	HG01504	TSI + IBS	0.607744	0.392256
HG01506.SG	HG01506	TSI + IBS	0.571786	0.428214
HG01507.SG	HG01507	TSI + IBS	0.578505	0.421495
HG01509.SG	HG01509	TSI + IBS	0.579157	0.420843
HG01510.SG	HG01510	TSI + IBS	0.595834	0.404166
HG01512.SG	HG01512	TSI + IBS	0.580553	0.419447
HG01513.SG	HG01513	TSI + IBS	0.580623	0.419377
HG01515.SG	HG01515	TSI + IBS	0.582931	0.417069
HG01516.SG	HG01516	TSI + IBS	0.575468	0.424532
HG01518.SG	HG01518	TSI + IBS	0.582249	0.417751
HG01519.SG	HG01519	TSI + IBS	0.599728	0.400272
HG01521.SG	HG01521	TSI + IBS	0.566517	0.433483
HG01522.SG	HG01522	TSI + IBS	0.537425	0.462575
HG01524.SG	HG01524	TSI + IBS	0.59406	0.40594
HG01525.SG	HG01525	TSI + IBS	0.59968	0.40032
HG01527.SG	HG01527	TSI + IBS	0.57078	0.42922
HG01528.SG	HG01528	TSI + IBS	0.590093	0.409907
HG01530.SG	HG01530	TSI + IBS	0.576616	0.423384
HG01531.SG	HG01531	TSI + IBS	0.560166	0.439834
HG01536.SG	HG01536	TSI + IBS	0.556162	0.443838
HG01537.SG	HG01537	TSI + IBS	0.551544	0.448456
HG01602.SG	HG01602	TSI + IBS	0.560419	0.439581
HG01603.SG	HG01603	TSI + IBS	0.583197	0.416803
HG01605.SG	HG01605	TSI + IBS	0.593811	0.406189
HG01606.SG	HG01606	TSI + IBS	0.566291	0.433709
HG01607.SG	HG01607	TSI + IBS	0.578576	0.421424
HG01608.SG	HG01608	TSI + IBS	0.588659	0.411341
HG01610.SG	HG01610	TSI + IBS	0.608595	0.391405
HG01612.SG	HG01612	TSI + IBS	0.570107	0.429893
HG01613.SG	HG01613	TSI + IBS	0.589312	0.410688
HG01615.SG	HG01615	TSI + IBS	0.574731	0.425269
HG01617.SG	HG01617	TSI + IBS	0.585607	0.414393
HG01618.SG	HG01618	TSI + IBS	0.57	0.43
HG01619.SG	HG01619	TSI + IBS	0.580563	0.419437
HG01620.SG	HG01620	TSI + IBS	0.574347	0.425653
HG01623.SG	HG01623	TSI + IBS	0.599779	0.400221
HG01624.SG	HG01624	TSI + IBS	0.620845	0.379155
HG01625.SG	HG01625	TSI + IBS	0.551955	0.448045
HG01626.SG	HG01626	TSI + IBS	0.568867	0.431133
HG01631.SG	HG01631	TSI + IBS	0.596878	0.403122
HG01632.SG	HG01632	TSI + IBS	0.619377	0.380623
HG01668.SG	HG01668	TSI + IBS	0.551867	0.448133
HG01669.SG	HG01669	TSI + IBS	0.582661	0.417339
HG01670.SG	HG01670	TSI + IBS	0.588305	0.411695
HG01672.SG	HG01672	TSI + IBS	0.588113	0.411887
HG01673.SG	HG01673	TSI + IBS	0.576122	0.423878
HG01675.SG	HG01675	TSI + IBS	0.589689	0.410311
HG01676.SG	HG01676	TSI + IBS	0.604504	0.395496
HG01678.SG	HG01678	TSI + IBS	0.563141	0.436859
HG01679.SG	HG01679	TSI + IBS	0.579417	0.420583
HG01680.SG	HG01680	TSI + IBS	0.586411	0.413589
HG01682.SG	HG01682	TSI + IBS	0.567828	0.432172
HG01684.SG	HG01684	TSI + IBS	0.58012	0.41988
HG01685.SG	HG01685	TSI + IBS	0.565561	0.434439
HG01686.SG	HG01686	TSI + IBS	0.556143	0.443857
HG01697.SG	HG01697	TSI + IBS	0.586396	0.413604
HG01699.SG	HG01699	TSI + IBS	0.602857	0.397143
HG01700.SG	HG01700	TSI + IBS	0.598469	0.401531
HG01702.SG	HG01702	TSI + IBS	0.598265	0.401735
HG01704.SG	HG01704	TSI + IBS	0.555409	0.444591
HG01705.SG	HG01705	TSI + IBS	0.584089	0.415911
HG01707.SG	HG01707	TSI + IBS	0.5819	0.4181
HG01708.SG	HG01708	TSI + IBS	0.529684	0.470316
HG01709.SG	HG01709	TSI + IBS	0.544045	0.455955
HG01710.SG	HG01710	TSI + IBS	0.572082	0.427918
HG01746.SG	HG01746	TSI + IBS	0.577107	0.422893
HG01747.SG	HG01747	TSI + IBS	0.542663	0.457337
HG01756.SG	HG01756	TSI + IBS	0.57936	0.42064
HG01757.SG	HG01757	TSI + IBS	0.57295	0.42705
HG01761.SG	HG01761	TSI + IBS	0.594859	0.405141
HG01762.SG	HG01762	TSI + IBS	0.545999	0.454001
HG01765.SG	HG01765	TSI + IBS	0.597178	0.402822
HG01766.SG	HG01766	TSI + IBS	0.543808	0.456192
HG01767.SG	HG01767	TSI + IBS	0.5958	0.4042
HG01768.SG	HG01768	TSI + IBS	0.572845	0.427155
HG01770.SG	HG01770	TSI + IBS	0.604635	0.395365
HG01771.SG	HG01771	TSI + IBS	0.601853	0.398147
HG01773.SG	HG01773	TSI + IBS	0.605788	0.394212
HG01775.SG	HG01775	TSI + IBS	0.570979	0.429021
HG01776.SG	HG01776	TSI + IBS	0.576949	0.423051
HG01777.SG	HG01777	TSI + IBS	0.57136	0.42864
HG01779.SG	HG01779	TSI + IBS	0.574807	0.425193
HG01781.SG	HG01781	TSI + IBS	0.593222	0.406778
HG01783.SG	HG01783	TSI + IBS	0.569673	0.430327
HG01784.SG	HG01784	TSI + IBS	0.598397	0.401603
HG01785.SG	HG01785	TSI + IBS	0.55602	0.44398
HG01786.SG	HG01786	TSI + IBS	0.563769	0.436231
HG02219.SG	HG02219	TSI + IBS	0.574025	0.425975
HG02220.SG	HG02220	TSI + IBS	0.571689	0.428311
HG02221.SG	HG02221	TSI + IBS	0.582923	0.417077
HG02223.SG	HG02223	TSI + IBS	0.543927	0.456073
HG02224.SG	HG02224	TSI + IBS	0.565987	0.434013
HG02230.SG	HG02230	TSI + IBS	0.539227	0.460773
HG02231.SG	HG02231	TSI + IBS	0.550899	0.449101
HG02232.SG	HG02232	TSI + IBS	0.615262	0.384738
HG02233.SG	HG02233	TSI + IBS	0.594943	0.405057
HG02235.SG	HG02235	TSI + IBS	0.585123	0.414877
HG02236.SG	HG02236	TSI + IBS	0.580699	0.419301
HG02238.SG	HG02238	TSI + IBS	0.587058	0.412942
HG02239.SG	HG02239	TSI + IBS	0.582395	0.417605
NA20502.SG	NA20502	TSI + IBS	0.543459	0.456541
NA20503.SG	NA20503	TSI + IBS	0.533591	0.466409
NA20504.SG	NA20504	TSI + IBS	0.593215	0.406785
NA20505.SG	NA20505	TSI + IBS	0.574694	0.425306
NA20506.SG	NA20506	TSI + IBS	0.558944	0.441056
NA20507.SG	NA20507	TSI + IBS	0.551839	0.448161
NA20508.SG	NA20508	TSI + IBS	0.573043	0.426957
NA20509.SG	NA20509	TSI + IBS	0.606268	0.393732
NA20510.SG	NA20510	TSI + IBS	0.57539	0.42461
NA20511.SG	NA20511	TSI + IBS	0.554319	0.445681
NA20512.SG	NA20512	TSI + IBS	0.625038	0.374962
NA20513.SG	NA20513	TSI + IBS	0.556992	0.443008
NA20514.SG	NA20514	TSI + IBS	0.561243	0.438757
NA20515.SG	NA20515	TSI + IBS	0.55339	0.44661
NA20516.SG	NA20516	TSI + IBS	0.594151	0.405849
NA20517.SG	NA20517	TSI + IBS	0.598708	0.401292
NA20518.SG	NA20518	TSI + IBS	0.56767	0.43233
NA20519.SG	NA20519	TSI + IBS	0.610312	0.389688
NA20520.SG	NA20520	TSI + IBS	0.579516	0.420484
NA20521.SG	NA20521	TSI + IBS	0.602822	0.397178
NA20522.SG	NA20522	TSI + IBS	0.597228	0.402772
NA20524.SG	NA20524	TSI + IBS	0.60233	0.39767
NA20525.SG	NA20525	TSI + IBS	0.563949	0.436051
NA20527.SG	NA20527	TSI + IBS	0.589216	0.410784
NA20528.SG	NA20528	TSI + IBS	0.574446	0.425554
NA20529.SG	NA20529	TSI + IBS	0.615569	0.384431
NA20530.SG	NA20530	TSI + IBS	0.600344	0.399656
NA20531.SG	NA20531	TSI + IBS	0.606761	0.393239
NA20532.SG	NA20532	TSI + IBS	0.59025	0.40975
NA20533.SG	NA20533	TSI + IBS	0.567255	0.432745
NA20534.SG	NA20534	TSI + IBS	0.567291	0.432709
NA20535.SG	NA20535	TSI + IBS	0.582848	0.417152
NA20536.SG	NA20536	TSI + IBS	0.576721	0.423279
NA20538.SG	NA20538	TSI + IBS	0.614532	0.385468
NA20539.SG	NA20539	TSI + IBS	0.575455	0.424545
NA20540.SG	NA20540	TSI + IBS	0.474363	0.525637
NA20541.SG	NA20541	TSI + IBS	0.571861	0.428139
NA20542.SG	NA20542	TSI + IBS	0.569759	0.430241
NA20543.SG	NA20543	TSI + IBS	0.56283	0.43717
NA20544.SG	NA20544	TSI + IBS	0.567071	0.432929
NA20581.SG	NA20581	TSI + IBS	0.588689	0.411311
NA20582.SG	NA20582	TSI + IBS	0.455647	0.544353
NA20585.SG	NA20585	TSI + IBS	0.588969	0.411031
NA20586.SG	NA20586	TSI + IBS	0.595806	0.404194
NA20587.SG	NA20587	TSI + IBS	0.557703	0.442297
NA20588.SG	NA20588	TSI + IBS	0.580798	0.419202
NA20589.SG	NA20589	TSI + IBS	0.607806	0.392194
NA20752.SG	NA20752	TSI + IBS	0.597157	0.402843
NA20753.SG	NA20753	TSI + IBS	0.597164	0.402836
NA20754.SG	NA20754	TSI + IBS	0.575356	0.424644
NA20755.SG	NA20755	TSI + IBS	0.592173	0.407827
NA20756.SG	NA20756	TSI + IBS	0.583307	0.416693
NA20757.SG	NA20757	TSI + IBS	0.612618	0.387382
NA20758.SG	NA20758	TSI + IBS	0.581012	0.418988
NA20759.SG	NA20759	TSI + IBS	0.577839	0.422161
NA20760.SG	NA20760	TSI + IBS	0.50707	0.49293
NA20761.SG	NA20761	TSI + IBS	0.594821	0.405179
NA20762.SG	NA20762	TSI + IBS	0.594724	0.405276
NA20763.SG	NA20763	TSI + IBS	0.57104	0.42896
NA20764.SG	NA20764	TSI + IBS	0.585714	0.414286
NA20765.SG	NA20765	TSI + IBS	0.603364	0.396636
NA20766.SG	NA20766	TSI + IBS	0.571039	0.428961
NA20767.SG	NA20767	TSI + IBS	0.577459	0.422541
NA20768.SG	NA20768	TSI + IBS	0.567685	0.432315
NA20769.SG	NA20769	TSI + IBS	0.559662	0.440338
NA20770.SG	NA20770	TSI + IBS	0.578704	0.421296
NA20771.SG	NA20771	TSI + IBS	0.583721	0.416279
NA20772.SG	NA20772	TSI + IBS	0.571327	0.428673
NA20773.SG	NA20773	TSI + IBS	0.561844	0.438156
NA20774.SG	NA20774	TSI + IBS	0.60029	0.39971
NA20775.SG	NA20775	TSI + IBS	0.567195	0.432805
NA20778.SG	NA20778	TSI + IBS	0.587065	0.412935
NA20783.SG	NA20783	TSI + IBS	0.585705	0.414295
NA20785.SG	NA20785	TSI + IBS	0.564647	0.435353
NA20786.SG	NA20786	TSI + IBS	0.596415	0.403585
NA20787.SG	NA20787	TSI + IBS	0.606674	0.393326
NA20790.SG	NA20790	TSI + IBS	0.576432	0.423568
NA20792.SG	NA20792	TSI + IBS	0.528834	0.471166
NA20795.SG	NA20795	TSI + IBS	0.586097	0.413903
NA20796.SG	NA20796	TSI + IBS	0.565962	0.434038
NA20797.SG	NA20797	TSI + IBS	0.584259	0.415741
NA20798.SG	NA20798	TSI + IBS	0.577159	0.422841
NA20799.SG	NA20799	TSI + IBS	0.607055	0.392945
NA20800.SG	NA20800	TSI + IBS	0.558728	0.441272
NA20801.SG	NA20801	TSI + IBS	0.569741	0.430259
NA20802.SG	NA20802	TSI + IBS	0.575498	0.424502
NA20803.SG	NA20803	TSI + IBS	0.562214	0.437786
NA20804.SG	NA20804	TSI + IBS	0.600518	0.399482
NA20805.SG	NA20805	TSI + IBS	0.632442	0.367558
NA20806.SG	NA20806	TSI + IBS	0.596403	0.403597
NA20807.SG	NA20807	TSI + IBS	0.575726	0.424274
NA20808.SG	NA20808	TSI + IBS	0.617669	0.382331
NA20809.SG	NA20809	TSI + IBS	0.570406	0.429594
NA20810.SG	NA20810	TSI + IBS	0.600489	0.399511
NA20811.SG	NA20811	TSI + IBS	0.568383	0.431617
NA20812.SG	NA20812	TSI + IBS	0.59999	0.40001
NA20813.SG	NA20813	TSI + IBS	0.580076	0.419924
NA20814.SG	NA20814	TSI + IBS	0.58897	0.41103
NA20815.SG	NA20815	TSI + IBS	0.608975	0.391025
NA20818.SG	NA20818	TSI + IBS	0.558748	0.441252
NA20819.SG	NA20819	TSI + IBS	0.574851	0.425149
NA20821.SG	NA20821	TSI + IBS	0.586278	0.413722
NA20822.SG	NA20822	TSI + IBS	0.594819	0.405181
NA20826.SG	NA20826	TSI + IBS	0.594666	0.405334
NA20827.SG	NA20827	TSI + IBS	0.572781	0.427219
NA20828.SG	NA20828	TSI + IBS	0.609095	0.390905
NA20832.SG	NA20832	TSI + IBS	0.591114	0.408886

## Sheet: Supplementary table 2
Supplementary table 2: List of ancient samples used to calculate APOE allele frequencies
WHG: western hunter-gatherers			Genotype Code	Status
EHG: eastern hunter-gatherers			2	Homozygous reference
CHG: Caucasian hunter-gatherers			1	Heterozygous
IN: Iranian Neolithic			0	Homozygous alternative
EF: European early farmers			9	Missing genotype
LF: European late Farmers			(in case of e3, a 0 represent two e3 alleles, whilst a 2 represents no e3 alleles present)
BA/IA_N: Bronze Age/Iron Age North
BA/IA_S: Bronze Age/Iron Age South
Version ID	Master ID	Group	rs429358	rs7412	e3	Publication	Date BP	Date BC	Group Label	Locality	Country	Lat.	Long.	Sex	Family ID	Assessment	Status	PC1	PC2
Bichon.SG	Bichon	WHG	2	2	0	JonesNatureCommunications2015	13698	11850-11579 calBCE (11855±50 BP, OxA-27763)	Switzerland_Bichon.SG	Grotte du Bichon	Switzerland	47.1	6.87	M	n/a (no relatives detected)	PASS	OK	0.0734	0.0481
I5235	I5235	WHG	1	2	1	MathiesonNature2018	10835	9221-8548 calBCE (9480±110 BP, AA-57771)	Serbia_IronGates_Mesolithic	Padina	Serbia	44.5959	22.0106	M	n/a (no relatives detected)	PASS	OK	0.0659	0.0304
I5240	I5240	WHG	9	2	9	MathiesonNature2018	10805	9140-8570 calBCE (9469±70 BP, PSUAMS-2377)	Serbia_IronGates_Mesolithic	Padina	Serbia	44.5959	22.0106	M	n/a (no relatives detected)	PASS	OK	0.0694	0.0303
R7.SG	I26770	WHG	2	2	0	AntonioGaoMootsScience2019	10706	9107-8634 calBCE (9465±25 BP, UCIAMS-198579)	Italy_Mesolithic.SG	Abruzzo, Grotta de Continenza	Italy	41.96	13.54	M	n/a (no relatives detected)	PASS	OK	0.0795	0.0524
I5242	I5242	WHG	1	2	1	MathiesonNature2018	10530	8805-8355 calBCE (9363±64 BP, PSUAMS-2408)	Serbia_IronGates_Mesolithic	Padina	Serbia	44.5959	22.0106	F	n/a (no relatives detected)	PASS	OK	0.0661	0.0329
I5239	I5239	WHG	9	2	9	MathiesonNature2018	10333	8535-8230 calBCE (9105±62 BP, PSUAMS-2375)	Serbia_IronGates_Mesolithic	Padina	Serbia	44.5959	22.0106	F	n/a (no relatives detected)	PASS	OK	0.0683	0.0293
I5238	I5238	WHG	9	2	9	MathiesonNature2018	9993	8265-7820 calBCE (8907±66 BP, PSUAMS-2407)	Serbia_IronGates_Mesolithic	Padina	Serbia	44.5959	22.0106	F	n/a (no relatives detected)	PASS	OK	0.067	0.0284
I5234	I5234	WHG	9	2	9	MathiesonNature2018	9500	9300-5800 BCE	Serbia_IronGates_Mesolithic	Padina	Serbia	44.5959	22.0106	F	n/a (no relatives detected)	PASS	OK	0.0682	0.0319
I5237	I5237	WHG	0	2	2	MathiesonNature2018	9500	9300-5800 BCE	Serbia_IronGates_Mesolithic	Padina	Serbia	44.5959	22.0106	M	n/a (no relatives detected)	PASS	OK	0.0678	0.0351
SF9.SG	SF9	WHG	1	9	9	GuntherPLoSBiology2018	9144	7350-7038 calBCE	Sweden_Mesolithic.SG	Stora Förvar	Sweden	57.285	17.971	F	n/a (no relatives detected)	PASS	OK	0.0579	0.019
R15.SG	I26772	WHG	2	2	0	AntonioGaoMootsScience2019	9086	7312-7062 calBCE (8155±20 BP, UCIAMS-198584)	Italy_Mesolithic.SG	Abruzzo, Grotta de Continenza	Italy	41.96	13.54	M	n/a (no relatives detected)	PASS	OK	0.0797	0.056
M96.SG	M96	WHG	9	2	9	GonzalesFortesCurrentBiology2017	8825	7250-6500 BCE	Romania_IronGates_Mesolithic.SG	Iron Gates, Schela Cladovei	Romania	44.6261	22.6058	M	n/a (no relatives detected)	PASS	OK	0.0637	0.0283
I4916	I4916	WHG	0	2	2	MathiesonNature2018	8763	7035-6590 calBCE (7874±72 BP, PSUAMS-2369)	Serbia_IronGates_Mesolithic	Hajduka Vodenica	Serbia	44.6403	22.3033	M	n/a (no relatives detected)	PASS	OK	0.066	0.0298
I4877	I4877	WHG	0	2	2	MathiesonNature2018	8505	6645-6465 calBCE (7728±51 BP, PSUAMS-2382)	Serbia_IronGates_Mesolithic	Vlasac	Serbia	44.5337	22.0503	F	n/a (no relatives detected)	PASS	OK	0.073	0.0343
I4874	I4874	WHG	1	2	1	MathiesonNature2018	8499	6640-6471 calBCE (7725±40 BP, OxA-20702)	Serbia_IronGates_Mesolithic	Vlasac	Serbia	44.5337	22.0503	F	n/a (no relatives detected)	PASS	OK	0.071	0.0314
I4550	I4550	WHG	1	2	1	MathiesonNature2018	8489	6633-6470 calBCE (7715±25 BP, PSUAMS-2835)	Latvia_HG	Zvejnieki	Latvia	56.2833	25.1333	M	n/a (no relatives detected)	PASS	OK	0.074	0.0263
I4875	I4875	WHG	1	2	1	MathiesonNature2018	8458	6615-6400 calBCE (7643±63 BP, PSUAMS-2380)	Serbia_IronGates_Mesolithic	Vlasac	Serbia	44.5337	22.0503	F	n/a (no relatives detected)	PASS	OK	0.0723	0.0311
I4881_published	I4881	WHG	0	2	2	MathiesonNature2018	8363	6570-6255 calBCE (7570±63 BP, PSUAMS-2385)	Serbia_IronGates_Mesolithic_published	Vlasac	Serbia	44.5337	22.0503	M	n/a (no relatives detected)	PASS	OK	0.0703	0.0331
I4915	I4915	WHG	1	2	1	MathiesonNature2018	8115	6340-5990 calBCE (7260±76 BP, PSUAMS-2360)	Serbia_IronGates_Mesolithic	Hajduka Vodenica	Serbia	44.6403	22.3033	M	n/a (no relatives detected)	PASS	OK	0.0677	0.0292
I4914_published	I4914	WHG	2	2	0	MathiesonNature2018	8088	6360-5986 calBCE (7264±80 BP, OxA-16941)	Serbia_IronGates_Mesolithic_published	Hajduka Vodenica	Serbia	44.6403	22.3033	M	n/a (no relatives detected)	PASS	OK	0.0691	0.0327
I4917	I4917	WHG	1	2	1	MathiesonNature2018	8058	6220-5995 calBCE (7209±57 BP, PSUAMS-2374)	Serbia_IronGates_Mesolithic	Hajduka Vodenica	Serbia	44.6403	22.3033	F	n/a (no relatives detected)	PASS	OK	0.0708	0.0287
I5233	I5233	WHG	1	2	1	MathiesonNature2018	8001	6224-5878 calBCE (7158±85 BP, AA-57770)	Serbia_IronGates_Mesolithic	Padina	Serbia	44.5959	22.0106	F	n/a (no relatives detected)	PASS	OK	0.0697	0.0308
I4596	I4596	WHG	1	2	1	MathiesonNature2018	7970	6069-5984 calBCE (7150±25 BP, PSUAMS-2839)	Latvia_HG	Zvejnieki	Latvia	56.2833	25.1333	M	n/a (no relatives detected)	PASS	OK	0.0708	0.0231
I4432	I4432	WHG	2	2	0	MathiesonNature2018	7958	6072-5920 calBCE (7140±40 BP, PSUAMS-2230)	Latvia_HG	Zvejnieki	Latvia	56.2833	25.1333	M	n/a (no relatives detected)	PASS	OK	0.073	0.0241
I4873	I4873	WHG	2	2	0	MathiesonNature2018	7867	6012-5806 calBCE (7035±40 BP, OxA-16544)	Serbia_IronGates_Mesolithic	Vlasac	Serbia	44.5337	22.0503	F	n/a (no relatives detected)	PASS	OK	0.0717	0.0344
I4878	I4878	WHG	0	2	2	MathiesonNature2018	7803	5995-5710 calBCE (6955±76 BP, PSUAMS-2383)	Serbia_IronGates_Mesolithic	Vlasac	Serbia	44.5337	22.0503	M	n/a (no relatives detected)	PASS	OK	0.0673	0.0308
Latvia_HG2.SG	I4626	WHG	1	2	1	JonesCurrentBiology2017	7677	5838-5631 calBCE (6840±55 BP, Hela-1212)	Latvia_HG.SG	Zvejnieki	Latvia	56.2833	25.1333	M	n/a (no relatives detected)	PASS	OK	0.0672	0.0282
I4551	I4551	WHG	1	2	1	MathiesonNature2018	7670	5788-5663 calBCE (6845±25 BP, PSUAMS-2836)	Latvia_HG	Zvejnieki	Latvia	56.2833	25.1333	M	n/a (no relatives detected)	PASS	OK	0.0676	0.0167
I1507	I1507	WHG	2	2	0	MathiesonNature2015 (capture of same sample shotgunned in Gamba2014)	7661	5788-5640 calBCE (6835±34 BP, OxA-23757)	Hungary_EN_HG_Koros	Tiszaszolos-Domaháza	Hungary	47.93	21.2	M	n/a (no relatives detected)	PASS	OK	0.0696	0.0348
I4439	I4439	WHG	1	2	1	MathiesonNature2018	7646	5769-5628 calBCE (6815±40 BP, PSUAMS-2236)	Latvia_HG	Zvejnieki	Latvia	56.2833	25.1333	M	n/a (no relatives detected)	PASS	OK	0.0712	0.0249
I4595	I4595	WHG	1	2	1	MathiesonNature2018	7637	5729-5638 calBCE (6800±25 BP, PSUAMS-2683)	Latvia_HG	Zvejnieki	Latvia	56.2833	25.1333	F	n/a (no relatives detected)	PASS	OK	0.069	0.0214
I4434	I4434	WHG	2	2	0	MathiesonNature2018	7441	5611-5382 calBCE (6530±35 BP, PSUAMS-2231)	Latvia_HG	Zvejnieki	Latvia	56.2833	25.1333	M	n/a (no relatives detected)	PASS	OK	0.0719	0.0226
I4552	I4552	WHG	2	2	0	MathiesonNature2018	7369	5477-5374 calBCE (6460±25 BP, PSUAMS-2837)	Latvia_HG	Zvejnieki	Latvia	56.2833	25.1333	F	n/a (no relatives detected)	PASS	OK	0.0704	0.0229
I4438	I4438	WHG	2	2	0	MathiesonNature2018	7248	5375-5216 calBCE (6335±35 BP, PSUAMS-2235)	Latvia_HG	Zvejnieki	Latvia	56.2833	25.1333	M	n/a (no relatives detected)	PASS	OK	0.0677	0.0198
I4440	I4440	WHG	1	2	1	MathiesonNature2018	7074	5216-5016 calBCE (6180±30 BP, PSUAMS-2264)	Latvia_HG	Zvejnieki	Latvia	56.2833	25.1333	M	n/a (no relatives detected)	PASS	OK	0.0663	0.0207
I4441	I4441	WHG	2	2	0	MathiesonNature2018	6718	4841-4711 calBCE (5900±30 BP, PSUAMS-2265)	Latvia_HG	Zvejnieki	Latvia	56.2833	25.1333	M	n/a (no relatives detected)	PASS	OK	0.067	0.0154
KGH6.SG	KGH6	WHG	9	2	9	CassidyNature2020	6658	4797-4602 calBCE (5844±35 BP, UBA-40235)	Ireland_Mesolithic.SG	Ireland, Limerick, Killuragh	Ireland	52.5985	-8.32836	M	n/a (no relatives detected)	PASS	OK	0.0786	0.0443
I4437	I4437	WHG	2	2	0	MathiesonNature2018	6164	4330-4057 calBCE (5370±30 BP, PSUAMS-2234)	Latvia_MN	Zvejnieki	Latvia	56.2833	25.1333	F	n/a (no relatives detected)	PASS	OK	0.0658	0.0178
SRA62.SG	SRA62	WHG	2	2	0	CassidyNature2020	6001	4226-3961 calBCE (5227±36 BP, UB-15772)	Ireland_Mesolithic.SG	Ireland, Leitrim, Sramore	Ireland	54.297	-8.33599	M	n/a (no relatives detected)	PASS	OK	0.0794	0.0454
I5244	I5244	WHG	9	2	9	MathiesonNature2018	10785	9115-8555 calBCE (9424±55 BP, PSUAMS-2376)	Serbia_IronGates_Mesolithic	Padina	Serbia	44.5959	22.0106	F	Serbia, Padina Family A (2 members) (I17803-I5244 are 2nd or 3rd degree relatives)	PASS	OK	0.0666	0.0331
I5236	I5236	WHG	1	2	1	MathiesonNature2018	10038	8291-7826 calBCE (8943±77 BP, BM-1146)	Serbia_IronGates_Mesolithic	Padina	Serbia	44.5959	22.0106	M	Serbia, Padina Family B (3 members) (I5236-I5241 have a father-daughter relationship; I17814-I5236 are 2nd or 3rd degree relatives)	PASS	OK	0.068	0.0334
I4880	I4880	WHG	1	2	1	MathiesonNature2018	7813		Serbia_IronGates_Mesolithic	Vlasac	Serbia	44.5337	22.0503	M	Serbia, Vlasac Family A (2 members) (I4882-I4880 are siblings)	PASS	OK	0.067	0.029
I8743	Sidelkino.SG	EHG	1	2	1	DamgaardScience2018	11321	9649-9284 calBCE (9913±35 BP) [R_combine: (9836±48 BP, UBA-31465); (9995±50 BP, PSUAMS-6189)]	Russia_Sidelkino_HG.SG	Sidelkino	Russia	54.53	51.11	F	n/a (no relatives detected)	PASS	OK	0.0503	-0.0138
I1819	I1819	EHG	9	2	9	MathiesonNature2018	10658	9107-8556 calBCE (9420±50 BP, Poz-81128)	Ukraine_Mesolithic	Vasil'evka	Ukraine	47.4342	35.2764	M	n/a (no relatives detected)	PASS	OK	0.0569	-0.0022
I1763	I1763	EHG	9	2	9	MathiesonNature2018	10081	8282-7960 calBCE (8960±50 BP, Poz-81127)	Ukraine_Mesolithic	Vasil'evka	Ukraine	47.4342	35.2764	M	n/a (no relatives detected)	PASS	OK	0.0562	-0.0073
I1734	I1734	EHG	1	2	1	MathiesonNature2018	8100	6300-6000 BCE	Ukraine_N	Vasil'evka	Ukraine	47.4342	35.2764	M	Ukraine, Vasi'levka, Family A (2 members) (I1734-I1736 are 4th degree relatives based on approximately 500cM of IBD)	PASS	OK	0.057	0.0044
I1738	I1738	EHG	2	2	0	MathiesonNature2018	7348	5475-5320 calBCE (6420±40 BP, Poz-81153)	Ukraine_N	Vovnigi	Ukraine	48.1333	35.0833	M	Ukraine, Vovnigi Family A (3 members) (I1732-I1378 have a mother-son relationship; I1738 is a 2nd or 3rd degree of I1378)	PASS	OK	0.0564	0.0014
KH180450_KH180451	KH180450_KH180451	EHG	2	2	0	AllentoftBiorxiv2022 (Early Access)	5000	3000 BC	Russia_LN	Sakhtysh	Russia	56.79	40.43					0.0587	-0.0176
KH180456	KH180456	EHG	2	2	0	AllentoftBiorxiv2022 (Early Access)	5000	3000 BC	Russia_LN	Sakhtysh	Russia	56.79	40.43					0.056	-0.021
KH180486_KH180487	KH180486_KH180487	EHG	2	2	0	AllentoftBiorxiv2022 (Early Access)	5000	3000 BC	Russia_LN	Sakhtysh	Russia	56.79	40.43					0.0604	-0.0189
KH180489_KH180490	KH180489_KH180490	EHG	2	2	0	AllentoftBiorxiv2022 (Early Access)	5000	3000 BC	Russia_LN	Sakhtysh	Russia	56.79	40.43					0.0629	-0.0194
KH180494_KH180495	KH180494_KH180495	EHG	1	2	1	AllentoftBiorxiv2022 (Early Access)	5000	3000 BC	Russia_LN	Sakhtysh	Russia	56.79	40.43					0.0598	-0.0136
KH180444_KH180445	KH180444_KH180445	EHG	0	9	2	AllentoftBiorxiv2022 (Early Access)	5000	3000 BC	Russia_LN	Sakhtysh	Russia	56.79	40.43					0.058	-0.0137
KH180501_KH180502	KH180501_KH180502	EHG	2	9	9	AllentoftBiorxiv2022 (Early Access)	5000	3000 BC	Russia_LN	Sakhtysh	Russia	56.79	40.43					0.0585	-0.0106
KH180429_KH180430	KH180429_KH180430	EHG	9	2	9	AllentoftBiorxiv2022 (Early Access)	5000	3000 BC	Russia_LN	Sakhtysh	Russia	56.79	40.43					0.0595	-0.0138
KH180510_KH180511	KH180510_KH180511	EHG	9	2	9	AllentoftBiorxiv2022 (Early Access)	5000	3000 BC	Russia_LN	Sakhtysh	Russia	56.79	40.43					0.0548	-0.0174
KK1	KK1.SG	CHG	2	2	0	JonesNatureCommunications2015	9678	7940-7599 calBCE (8723±35 BP) [R_combine: (8665±65 BP, RTT-5246); (8745±40 BP, OxA-28256)]	Georgia_Kotias.SG	Kotias Klde	Georgia	42.28	43.28	M	n/a (no relatives detected)	PASS	OK	-0.0193	-0.0628
AH1	AH1.SG	IN	9	2	9	BroushakiScience2016	9925	8250-7700 BCE	Iran_TepeAbdulHosein_N.SG	Tepe Abdul Hosein, Central Zagros	Iran	34.1883	48.3689	F	n/a (no relatives detected)	PASS	OK	-0.0436	-0.057
I1290	I1290	IN	9	1	9	LazaridisNature2016	9806	8170-7606 calBCE (8780±50 BP, Poz-81100)	Iran_GanjDareh_N	Ganj Dareh	Iran	34.45	48.116	F	n/a (no relatives detected)	PASS	OK	-0.0439	-0.0611
WC1	WC1.SG	IN	2	2	0	BroushakiScience2016	9214	7461-7076 calBCE (8240±56 BP, UBA-25840)	Iran_Wezmeh_N.SG	Wezmeh Cave, Central Zagros	Iran	34.6129	47.1057	M	n/a (no relatives detected)	PASS	OK	-0.0463	-0.0594
I4304	I4304	EF	9	2	9	OlaldeNature2018	6637	4791-4555 calBCE (5830±35 BP, PSUAMS-2226)	France_MN_1	Clos de Roque	France	43.457	5.863	M	France, Clos de Roque Family A (2 members) I4303-I4304 2nd or 3rd degree relative	PASS	OK	0.01	0.0463
I1498	I1498	EF	1	2	1	MathiesonNature2015 (capture of same sample shotgunned in Gamba2014)	7094	5297-5048 calBCE (6207±30 BP, OxA-27858)	Hungary_MN_ALPc	Debrecen Tocopart Erdoalja	Hungary	47.5247	21.5856	F	Hungary, Polgár-Csőszhalom, M3. 6 Family A (2 members) (I1498-I17366 have a 2d or 3d relationship)	PASS	OK	-0.0008	0.0291
I4062	I4062	EF	2	2	0	FernandesNatureEcologyEvolution2020	6815	4984-4784 calBCE (5980±30 BP, PSUAMS-1950)	Italy_Sicily_MN	Sicily, Fossato di Stretto Partana	Italy	37.724	12.916	F	Italy, Sicily, Fossato di Stretto Partana Family A (2 members) (I4064 and I4062 are 2nd or 3rd degree relatives)	PASS	OK	-0.0035	0.0343
I1098	I1098	EF	9	2	9	MathiesonNature2015	8282	6419-6246 calBCE (7475±25 BP, PSUAMS-2947)	Turkey_N	Northwest Anatolia, Marmara, Barcın	Turkey	40.3037	29.57	F	n/a (no relatives detected)	PASS	OK	-0.0124	0.0297
I1581_published	I1581	EF	2	2	0	MathiesonNature2015	8252	6386-6228 calBCE (7415±30 BP, PSUAMS-2104)	Turkey_N_published	Northwest Anatolia, Marmara, Barcın	Turkey	40.3037	29.57	F	n/a (no relatives detected)	PASS	OK	-0.0165	0.0376
I0745	I0745	EF	2	2	0	MathiesonNature2015	8243	6387-6111 calBCE (7405±30 BP, PSUAMS-2105)	Turkey_N	Northwest Anatolia, Marmara, Barcın	Turkey	40.3037	29.57	M	n/a (no relatives detected)	PASS	OK	-0.0117	0.0301
I1580_published	I1580	EF	9	2	9	MathiesonNature2015	8205	6381-6088 calBCE (7385±40 BP, PSUAMS-1964)	Turkey_N_published	Northwest Anatolia, Marmara, Barcın	Turkey	40.3037	29.57	F	n/a (no relatives detected)	PASS	OK	-0.0122	0.0297
I0708	I0708	EF	2	2	0	MathiesonNature2015	8101	6224-6074 calBCE (7285±30 BP, PSUAMS-2103)	Turkey_N	Northwest Anatolia, Marmara, Barcın	Turkey	40.3037	29.57	M	n/a (no relatives detected)	PASS	OK	-0.0138	0.0208
I0707	I0707	EF	9	2	9	MathiesonNature2015	8096	6225-6065 calBCE (7272±34 BP, Tubitak-0455)	Turkey_N	Northwest Anatolia, Marmara, Barcın	Turkey	40.3037	29.57	F	n/a (no relatives detected)	PASS	OK	-0.0127	0.0294
Bar8.SG	Bar8	EF	9	2	9	HofmanovaPNAS2016	8064	6221-6021 calBCE (7238±38 BP, UBA-29837)	Turkey_N.SG	Northwest Anatolia, Marmara, Barcın	Turkey	40.3037	29.6085	F	n/a (no relatives detected)	PASS	OK	-0.013	0.0314
R2.SG	R2	EF	2	2	0	AntonioGaoMootsScience2019	7981	6068-5993 calBCE (7165±20 BP, UCIAMS-198574)	Italy_N.SG	Grotta Continenza	Italy	41.96	13.54	F	n/a (no relatives detected)	PASS	OK	-0.0062	0.0353
I0746	I0746	EF	9	1	9	MathiesonNature2015	7928	6070-5888 calBCE (7110±50 BP, Poz-82177)	Turkey_N	Northwest Anatolia, Marmara, Barcın	Turkey	40.3037	29.57	M	n/a (no relatives detected)	PASS	OK	-0.0115	0.0261
R3.SG	R3	EF	2	2	0	AntonioGaoMootsScience2019	7716	5831-5723 calBCE (6890±20 BP, UCIAMS-198575)	Italy_N.SG	Grotta Continenza	Italy	41.96	13.54	F	n/a (no relatives detected)	PASS	OK	-0.0065	0.0355
I0679_d	I0679	EF	9	2	9	MathiesonNature2018	7617	5723-5623 calBCE (6760±33 BP, OxA-31444)	Bulgaria_Krepost_N	Krepost	Bulgaria	42.02	25.6	F	n/a (no relatives detected)	PASS	OK	-0.0123	0.0095
I4918	I4918	EF	2	2	0	MathiesonNature2018	7600	6000-5300 BCE	Serbia_EN_Starcevo	Saraorci-Jezava	Serbia	44.4864	21.0761	F	n/a (no relatives detected)	PASS	OK	-0.0026	0.0261
I2521	I2521	EF	2	2	0	MathiesonNature2018	7503	5621-5481 calBCE (6615±30 BP, PSUAMS-1836)	Bulgaria_N	Veliko Tarnovo, Dzhulyunitsa	Bulgaria	43.1609	25.8834	M	n/a (no relatives detected)	PASS	OK	-0.009	0.0308
R9.SG	R9	EF	2	2	0	AntonioGaoMootsScience2019	7481	5611-5479 calBCE (6585±20 BP, UCIAMS-198581)	Italy_N.SG	Grotta Continenza	Italy	41.96	13.54	M	n/a (no relatives detected)	PASS	OK	-0.0086	0.0314
I2533	I2533	EF	2	1	1	MathiesonNature2018	7371	5480-5372 calBCE (6470±30 BP, PSUAMS-1748)	Romania_EN	Carcea	Romania	44.2667	23.9	F	n/a (no relatives detected)	PASS	OK	-0.0093	0.0341
I0412	I0412	EF	9	2	9	MathiesonNature2015 (1240k of same same sample with 390k in HaakLazaridis2015)	7177	5309-5073 calBCE (6249±28 BP, MAMS-16164)	Spain_EN	Els Trocs	Spain	42.5	0.5	M	n/a (no relatives detected)	PASS	OK	-0.0011	0.04
Stuttgart_published.DG	I0018	EF	2	2	0	LazaridisNature2014	7168	5307-5071 calBCE (6246±30 BP, MAMS-24635)	Germany_EN_LBK_Stuttgart_published.DG	Baden-Württemberg, Stuttgart-Mühlhausen, Viesenhaeuser Hof	Germany	48.78	9.18	F	n/a (no relatives detected)	PASS	OK	-0.0029	0.0302
mur.SG	mur	EF	2	9	9	ValdioseraPNAS2018	7127	5299-5066 calBCE (6226±20 BP, wk-40844)	Spain_EN.SG	Andalusia, Murciélagos de Zuheros	Spain	37.5422	-4.30388	M	n/a (no relatives detected)	PASS	OK	0.0024	0.049
I5070	I5070	EF	2	1	1	MathiesonNature2018	7048	5209-4998 calBCE (6140±25 BP, PSUAMS-4224)	Austria_N_LBK	Asparn Schletz	Austria	48.5798	16.4693	M	n/a (no relatives detected)	PASS	OK	-0.0056	0.0323
I1496	I1496	EF	2	2	0	MathiesonNature2015 (capture of same sample shotgunned in Gamba2014)	7040	5211-4958 calBCE (6135±33 BP, MAMS-14821)	Hungary_MN_LBK	Apc-Berekalya I	Hungary	47.167	19.833	M	n/a (no relatives detected)	PASS	OK	-0.0048	0.0362
I5077	I5077	EF	2	2	0	MathiesonNature2018	7001	5208-4942 calBCE (6110±25 BP, PSUAMS-2691)	Croatia_MN_Sopot	Osijek, Hermanov Vinograd	Croatia	45.551	18.7466	M	n/a (no relatives detected)	PASS	OK	-0.0093	0.0356
I5069	I5069	EF	2	2	0	MathiesonNature2018	6961	5205-4907 calBCE (6090±25 BP, PSUAMS-4326)	Austria_EN_LBK	Kleinhadersdorf Flur Marchleiten	Austria	48.6632	16.5897	F	n/a (no relatives detected)	PASS	OK	-0.0086	0.0339
I0100	I0100	EF	9	2	9	LipsonNature2017 (supplement of MathiesonNature2015, which itself was supplement of HaakLazaridis2015)	6944	5205-4850 calBCE (6080±32 BP, KIA-40341)	Germany_EN_LBK	Halberstadt-Sonntagsfeld	Germany	51.8958	11.0467	F	n/a (no relatives detected)	PASS	OK	-0.0031	0.0357
I4063	I4063	EF	2	2	0	FernandesNatureEcologyEvolution2020	6832	4987-4794 calBCE (5995±30 BP, PSUAMS-2263)	Italy_Sicily_MN	Sicily, Fossato di Stretto Partana	Italy	37.724	12.916	F	n/a (no relatives detected)	PASS	OK	-0.0003	0.0358
kol6-ALL_DATA.SG	kol006	EF	9	2	9	SanchezQuintoPNAS2019	6775	4929-4726 calBCE (5950±25 BP, UGAMS-9615)	Czech_MN.SG	Kolín	Czech Republic	50.0289	15.2012	F	n/a (no relatives detected)	PASS	OK	-0.0068	0.0351
I5078	I5078	EF	2	2	0	MathiesonNature2018	6571	4699-4545 calBCE (5770±25 BP, PSUAMS-2615)	Croatia_MN_Sopot	Osijek, Hermanov Vinograd	Croatia	45.551	18.7466	M	n/a (no relatives detected)	PASS	OK	-0.0075	0.0363
I1131	I1131	EF	2	2	0	MathiesonNature2018	6482	4653-4452 calBCE (5700±30 BP, Beta-432798)	Serbia_EN	Vojvodina, Hrtkovci, Gomolova	Serbia	44.9	19.75	M	n/a (no relatives detected)	PASS	OK	-0.0041	0.0347
I1495	I1495	EF	2	2	0	MathiesonNature2015 (capture of same sample shotgunned in Gamba2014)	6367	4496-4353 calBCE (5598±32 BP, MAMS-14819)	Hungary_LN_Lengyel	Apc-Berekalya I	Hungary	47.167	19.833	M	n/a (no relatives detected)	PASS	OK	-0.0002	0.031
I4893	I4893	EF	2	2	0	OlaldeNature2018	6345	4446-4347 calBCE (5550±20 BP, PSUAMS-2850)	Czech_N	Prague 8, Kobylisy, Ke Stírce Street	Czech Republic	50.1217	14.457	M	n/a (no relatives detected)	PASS	OK	-0.004	0.033
N25.SG	N25	EF	9	2	9	FernandesScientificReports2018	6250	4600-4000 BCE	Poland_BKG.SG	Oslonki	Poland	52.61	18.8	F	n/a (no relatives detected)	PASS	OK	0.0028	0.0332
N27.SG	N27	EF	2	9	9	FernandesScientificReports2018	6250	4600-4000 BCE	Poland_BKG.SG	Oslonki	Poland	52.61	18.8	M	n/a (no relatives detected)	PASS	OK	0.0026	0.0327
N26.SG	N26	EF	9	2	9	FernandesScientificReports2018	6177	4335-4058 calBCE (5380±35 BP, Poz-77330)	Poland_BKG.SG	Konary	Poland	50.67	21.38	M	n/a (no relatives detected)	PASS	OK	-0.0004	0.0336
N31.SG	N31	EF	9	2	9	FernandesScientificReports2018	6130	4327-4051 calBCE (5350±40 BP, Poz-77356)	Poland_BKG.SG	Oslonki	Poland	52.61	18.8	F	n/a (no relatives detected)	PASS	OK	0.0056	0.0325
I7042	I7042	EF	1	2	1	OlaldeNature2018	6086	4239-4046 calBCE (5300±25 BP, PSUAMS-4035)	Hungary_MN	Szigetszentmiklós-Üdülősor	Hungary	47.43	19.052	M	n/a (no relatives detected)	PASS	OK	0.0008	0.0348
prs002-ALL_DATA.SG	prs002	LF	2	2	0	SanchezQuintoPNAS2019	5665	3785-3649 calBCE (4950±30 BP, Beta-446171)	Ireland_Megalithic.SG	Primrose Grange	Ireland	54.2469	-8.55609	F	Ireland, Primrose Grange Family A (2 members) (prs017-prs002 have a father-daughter relationship)	PASS	OK	0.0115	0.0418
PN10_PN113.SG	PN10_PN113	LF	1	9	9	CassidyNature2020	5746	3945-3656 calBCE (5004±31 BP, OxA-25950)	Ireland_EN.SG	Ireland, Clare, Poulnabrone	Ireland	53.0487	-9.14005	F	n/a (no relatives detected)	PASS	OK	0.0099	0.044
prs012-ALL_DATA.SG	prs012	LF	2	9	9	SanchezQuintoPNAS2019	5650	3771-3645 calBCE (4930±30 BP, Beta-446178)	Ireland_Megalithic.SG	Primrose Grange	Ireland	54.2469	-8.55609	M	n/a (no relatives detected)	PASS	OK	0.0142	0.0457
I2659	I2659	LF	2	1	1	OlaldeNature2018	5637	3766-3640 calBCE (4914±27 BP, SUERC-68702)	Scotland_N	Scotland, Distillery Cave	United Kingdom	56.41	-5.471	F	n/a (no relatives detected)	PASS	OK	0.0128	0.0401
I4089	I4089	LF	2	2	0	MathiesonNature2018	5636	3765-3640 calBCE (4915±25 BP, PSUAMS-1746)	Romania_C_Bodrogkeresztur	Urziceni	Romania	47.7467	22.395	M	n/a (no relatives detected)	PASS	OK	-0.0019	0.0283
I2691	I2691	LF	2	2	0	OlaldeNature2018	5613	3710-3632 calBCE (4881±25 BP, SUERC-68704)	Scotland_N_mediumlowEEF	Scotland, Distillery Cave	United Kingdom	56.41	-5.471	M	n/a (no relatives detected)	PASS	OK	0.0224	0.0429
ASH3.SG	ASH3	LF	9	2	9	CassidyNature2020	5609	3764-3534 calBCE (4876±34 BP, UBA-38310)	Ireland_EN_MN.SG	Ireland, Tipperary, Ashleypark	Ireland	52.9311	-8.18743	M	n/a (no relatives detected)	PASS	OK	0.0141	0.0461
prs016-ALL_DATA.SG	prs016	LF	2	2	0	SanchezQuintoPNAS2019	5539	3651-3528 calBCE (4830±30 BP, Beta-446180)	Ireland_Megalithic.SG	Primrose Grange	Ireland	54.2469	-8.55609	M	n/a (no relatives detected)	PASS	OK	0.0097	0.0421
I3068	I3068	LF	9	2	9	OlaldeNature2018	5533	3648-3528 calBCE (4820±34 BP, UBA-29003)	England_N	England, Derbyshire, Brassington, Carsington Pasture Cave	United Kingdom	53.0798	-1.64094	M	n/a (no relatives detected)	PASS	OK	0.0115	0.0436
I3135	I3135	LF	9	2	9	OlaldeNature2018	5517	3638-3386 calBCE (4770±30 BP, PSUAMS-2068)	Scotland_N_mediumlowEEF	Scotland, Argyll and Bute, Oban, Raschoille Cave	United Kingdom	56.4033	-5.47806	M	n/a (no relatives detected)	PASS	OK	0.0222	0.045
PB768.SG	PB768	LF	2	9	9	CassidyNature2020	5475	3639-3376 calBCE (4751±55 BP, UBA-38309)	Ireland_MN.SG	Ireland, Clare, Parknabinnia	Ireland	52.9855	-9.11145	M	n/a (no relatives detected)	PASS	OK	0.0135	0.0422
PB443.SG	PB443	LF	2	9	9	CassidyNature2020	5474	3634-3378 calBCE (4739±35 BP, UBA-38303)	Ireland_MN.SG	Ireland, Clare, Parknabinnia	Ireland	52.9855	-9.11145	M	n/a (no relatives detected)	PASS	OK	0.014	0.0447
N20.SG	N20	LF	2	9	9	FernandesScientificReports2018	5467	3633-3377 calBCE (4735±35 BP, Poz-71315)	Poland_TRB.SG	Pikutkowo	Poland	52.62	18.96	M	n/a (no relatives detected)	PASS	OK	0.0097	0.0377
BG72.SG	BG72	LF	9	2	9	CassidyNature2020	5467	3633-3377 calBCE (4735±35 BP, GrN-11362)	Ireland_MN.SG	Ireland, Carlow, Baunogenasraid	Ireland	52.8074	-6.82331	M	n/a (no relatives detected)	PASS	OK	0.0124	0.0411
I3134	I3134	LF	2	2	0	OlaldeNature2018	5461	3630-3377 calBCE (4730±25 BP, PSUAMS-2155)	Scotland_N	Scotland, Argyll and Bute, Oban, Raschoille Cave	United Kingdom	56.4033	-5.47806	M	n/a (no relatives detected)	PASS	OK	0.0157	0.0484
N18.SG	N18	LF	2	2	0	FernandesScientificReports2018	5459	3632-3376 calBCE (4730±35 BP, Poz-71316)	Poland_TRB.SG	Pikutkowo	Poland	52.62	18.96	F	n/a (no relatives detected)	PASS	OK	0.0107	0.0337
PN06.SG	PN06	LF	9	2	9	CassidyNature2020	5459	3633-3376 calBCE (4731±42 BP, UBA-38311)	Ireland_MN.SG	Ireland, Clare, Poulnabrone	Ireland	53.0487	-9.14005	M	n/a (no relatives detected)	PASS	OK	0.0103	0.0445
I3133	I3133	LF	2	2	0	OlaldeNature2018	5446	3627-3377 calBCE (4725±20 BP, PSUAMS-2154)	Scotland_N	Scotland, Argyll and Bute, Oban, Raschoille Cave	United Kingdom	56.4033	-5.47806	M	n/a (no relatives detected)	PASS	OK	0.0123	0.0413
PB672.SG	PB672	LF	2	9	9	CassidyNature2020	5442	3628-3376 calBCE (4722±27 BP) [R_combine: (4765±32 BP, UBA-35067;); (4636±45 BP, UBA-39193)]	Ireland_MN.SG	Ireland, Clare, Parknabinnia	Ireland	52.9855	-9.11145	M	n/a (no relatives detected)	PASS	OK	0.0125	0.0426
I5079	I5079	LF	2	2	0	MathiesonNature2018	5421	3651-3110 calBCE (4700±90 BP, Beta-187421)	Croatia_N_Starcevo	Radovanci	Croatia	45.4885	17.6413	F	n/a (no relatives detected)	PASS	OK	-0.0059	0.0292
I7272	I7272	LF	2	2	0	OlaldeNature2018	5417	3624-3376 calBCE (4715±20 BP, PSUAMS-4239)	Czech_Eneolithic	Brandýsek	Czech Republic	50.19	14.158	M	n/a (no relatives detected)	PASS	OK	0.0082	0.0374
PB581.SG	PB581	LF	2	2	0	CassidyNature2020	5413	3625-3363 calBCE (4679±48 BP, UBA-38316)	Ireland_MN.SG	Ireland, Clare, Parknabinnia	Ireland	52.9855	-9.11145	M	n/a (no relatives detected)	PASS	OK	0.011	0.0429
PN07.SG	PN07	LF	2	9	9	CassidyNature2020	5410	3623-3371 calBCE (4697±32 BP, UBA-35065)	Ireland_MN.SG	Ireland, Clare, Poulnabrone	Ireland	53.0487	-9.14005	M	n/a (no relatives detected)	PASS	OK	0.0128	0.0429
ANN1.SG	ANN1	LF	1	2	1	CassidyNature2020	5405	3637-3191 calBCE (4670±70 BP, GrA-1703)	Ireland_MN.SG	Ireland, Limerick, Annagh	Ireland	52.6764	-8.45533	M	n/a (no relatives detected)	PASS	OK	0.0106	0.0413
prs013-ALL_DATA.SG	prs013_014	LF	1	2	1	SanchezQuintoPNAS2019	5403	3605-3370 calBCE (4690±30 BP, Beta-446179)	Ireland_Megalithic.SG	Primrose Grange	Ireland	54.2469	-8.55609	M	n/a (no relatives detected)	PASS	OK	0.0107	0.0442
ARD2.SG	ARD2	LF	2	9	9	CassidyNature2020	5401	3599-3366 calBCE (4675±35 BP, GrN-9708)	Ireland_MN.SG	Ireland, Tipperary, Ardcrony	Ireland	52.935	-8.15417	M	n/a (no relatives detected)	PASS	OK	0.014	0.0432
prs009-ALL_DATA.SG	prs008_009	LF	2	2	0	SanchezQuintoPNAS2019	5398	3508-3359 calBCE (4630±22 BP) [R_combine: (4670±30 BP, Beta-446174); (4590±30 BP, Beta-446175)]	Ireland_Megalithic.SG	Primrose Grange	Ireland	54.2469	-8.55609	M	n/a (no relatives detected)	PASS	OK	0.0108	0.0479
I2636	I2636	LF	2	2	0	OlaldeNature2018	5397	3516-3365 calBCE (4651±33 BP, SUERC-68640)	Scotland_N	Scotland, Orkney, Holm of Papa Westray North	United Kingdom	59.35	-2.873	F	n/a (no relatives detected)	PASS	OK	0.0105	0.041
I2988	I2988	LF	2	2	0	OlaldeNature2018	5397	3516-3362 calBCE (4645±29 BP, SUERC-68711)	Scotland_N	Scotland, Clachaig	United Kingdom	55.4	-5.2	F	n/a (no relatives detected)	PASS	OK	0.0095	0.0413
I3136	I3136	LF	2	2	0	OlaldeNature2018	5397	3516-3370 calBCE (4665±30 BP, PSUAMS-2069)	Scotland_N	Scotland, Argyll and Bute, Oban, Raschoille Cave	United Kingdom	56.4033	-5.47806	F	n/a (no relatives detected)	PASS	OK	0.013	0.0411
I2660	I2660	LF	2	2	0	OlaldeNature2018	5394	3515-3357 calBCE (4631±29 BP, SUERC-68703)	Scotland_N_mediumlowEEF	Scotland, Distillery Cave	United Kingdom	56.41	-5.471	M	n/a (no relatives detected)	PASS	OK	0.019	0.0448
PN12.SG	PN12	LF	2	2	0	CassidyNature2020	5383	3523-3341 calBCE (4629±41 BP, UBA-39198)	Ireland_MN.SG	Ireland, Clare, Poulnabrone	Ireland	53.0487	-9.14005	M	n/a (no relatives detected)	PASS	OK	0.009	0.0471
I2650	I2650	LF	2	1	1	OlaldeNature2018	5380	3500-3360 calBCE (4754±36 BP, SUERC-68642)	Scotland_N	Scotland, Orkney, Holm of Papa Westray North	United Kingdom	59.35	-2.873	M	n/a (no relatives detected)	PASS	OK	0.0121	0.0443
I2637	I2637	LF	9	2	9	OlaldeNature2018	5375	3510-3340 calBCE (4697±33 BP, SUERC-68641)	Scotland_N	Scotland, Orkney, Holm of Papa Westray North	United Kingdom	59.35	-2.873	M	n/a (no relatives detected)	PASS	OK	0.0113	0.0382
PB754.SG	PB754	LF	1	9	9	CassidyNature2020	5375	3523-3193 calBCE (4622±41 BP, UBA-39196)	Ireland_MN.SG	Ireland, Clare, Parknabinnia	Ireland	52.9855	-9.11145	F	n/a (no relatives detected)	PASS	OK	0.012	0.0466
bal004.SG	bal004	LF	9	2	9	SanchezQuintoPNAS2019	5186	3368-3103 calBCE (4543±24 BP, MAMS-21254)	Scotland_Megalithic.SG	Scotland, Ross and Cromarty, Balintore	United Kingdom	57.757	-3.91195	F	n/a (no relatives detected)	PASS	OK	0.0091	0.0446
I7554	I7554	LF	2	2	0	OlaldeNature2018	5182	3368-3102 calBCE (4541±32 BP, SUERC-73433 )	Scotland_N	Scotland, Orkney, Unstan Chamber Tomb	United Kingdom	58.9863	-3.249	M	n/a (no relatives detected)	PASS	OK	0.0087	0.0414
I2980	I2980	LF	1	2	1	OlaldeNature2018	5173	3364-3101 calBCE (4530±33 BP, SUERC-69073)	Scotland_N	Scotland, Orkney, Point of Cott	United Kingdom	59.3101	-2.94071	F	n/a (no relatives detected)	PASS	OK	0.0088	0.0411
PB675.SG	PB675	LF	1	2	1	CassidyNature2020	5171	3362-3102 calBCE (4527±27 BP) [R_combine: (4394±35 BP, UBA-35064;); (4707±42 BP, UBA-39194)]	Ireland_MN.SG	Ireland, Clare, Parknabinnia	Ireland	52.9855	-9.11145	M	n/a (no relatives detected)	PASS	OK	0.0162	0.0459
I0172	I0172	LF	9	2	9	MathiesonNature2015 (1240k of same same sample with 390k in HaakLazaridis2015)	5155	3363-3029 calBCE (4502±48 BP, Erl-8699)	Germany_MN_Esperstedt	Esperstedt	Germany	51.42	11.68	M	n/a (no relatives detected)	PASS	OK	0.009	0.0393
ans008.SG	ans008	LF	2	9	9	SanchezQuintoPNAS2019	5154	3342-3031 calBCE (4480±31 BP, Ua-45398)	Sweden_Ansarve_Megalithic.SG	Ansarve	Sweden	57.509	18.14	M	n/a (no relatives detected)	PASS	OK	0.0051	0.0453
NG10.SG	NG10	LF	1	2	1	CassidyNature2020	5151	3339-3028 calBCE (4473±29 BP, OxA-36079)	Ireland_MN.SG	Ireland, Meath, Newgrange, Main Chamber	Ireland	53.6948	-6.4757	M	n/a (no relatives detected)	PASS	OK	0.0144	0.0442
I2978	I2978	LF	2	2	0	OlaldeNature2018	5140	3336-3024 calBCE (4464±29 BP, SUERC-68725)	Scotland_N	Scotland, Orkney, Isbister	United Kingdom	58.74	-2.916	M	n/a (no relatives detected)	PASS	OK	0.0118	0.0457
I2934	I2934	LF	9	2	9	OlaldeNature2018	5138	3340-3023 calBCE (4466±33 BP, SUERC-69071)	Scotland_N	Scotland, Orkney, Isbister	United Kingdom	58.74	-2.916	F	n/a (no relatives detected)	PASS	OK	0.013	0.0413
I1838	I1838	LF	2	2	0	LipsonNature2017	5126	3356-2936 calBCE (4470±50 BP, Poz-83429)	Spain_C	Basque Country, Alava, Las Yurdinas II	Spain	42.63	-2.7	F	n/a (no relatives detected)	PASS	OK	0.0151	0.0467
I2935	I2935	LF	2	2	0	OlaldeNature2018	5115	3336-2939 calBCE (4451±29 BP, SUERC-68723)	Scotland_N	Scotland, Orkney, Isbister	United Kingdom	58.74	-2.916	M	n/a (no relatives detected)	PASS	OK	0.0116	0.0415
I5119	I5119	LF	9	1	9	OlaldeNature2018	5097	3330-3013 calBCE (4445±20 BP, PSUAMS-4034)	Hungary_LateC_EBA_Baden_Yamnaya	Mezőcsát-Hörcsögös	Hungary	47.8099	20.8893	F	n/a (no relatives detected)	PASS	OK	0.0021	0.0307
NGZ1.SG	NGZ1	LF	2	9	9	CassidyNature2020	5024	3322-2921 calBCE (4421±30 BP, OxA-36080)	Ireland_MN.SG	Ireland, Meath, Site Z, Newgrange	Ireland	53.6953	-6.4751	F	n/a (no relatives detected)	PASS	OK	0.0146	0.0399
I3138	I3138	LF	2	2	0	OlaldeNature2018	4998	3312-2920 calBCE (4415±25 BP, PSUAMS-2156)	Scotland_N	Scotland, Argyll and Bute, Oban, Raschoille Cave	United Kingdom	56.4033	-5.47806	F	n/a (no relatives detected)	PASS	OK	0.0112	0.0414
atp016.SG	atp016	LF	2	2	0	ValdioseraPNAS2018	4971	3265-2913 calBCE (4400±30 BP, Beta-368289)	Spain_C.SG	Atapuerca, El Portalón	Spain	42.3527	-3.51832	F	n/a (no relatives detected)	PASS	OK	0.0079	0.0466
N38.SG	N38	LF	1	9	9	FernandesScientificReports2018	4959	3307-2899 calBCE (4380±40 BP, Poz-77333)	Poland_GAC.SG	Brzesc Kujawski	Poland	52.61	18.9	F	n/a (no relatives detected)	PASS	OK	0.0145	0.0351
CAK533.SG	CAK533	LF	9	2	9	CassidyNature2020	4926	3087-2902 calBCE (4360±31 BP, OxA-35327)	Ireland_LN.SG	Ireland, Sligo, Carrowkeel	Ireland	54.0586	-8.38206	F	n/a (no relatives detected)	PASS	OK	0.0133	0.042
CAK532.SG	CAK532	LF	2	2	0	CassidyNature2020	4892	3013-2890 calBCE (4321±30 BP, OxA-35326)	Ireland_LN.SG	Ireland, Sligo, Carrowkeel	Ireland	54.0586	-8.38206	M	n/a (no relatives detected)	PASS	OK	0.0111	0.0433
LU339.SG	LU339	LF	9	2	9	GonzalesFortesProcRoyalSocB2019	4849	3008-2783 calBCE (4280±30 BP, Beta-441386)	Portugal_MN.SG	Lorga de Din	Portugal	41.7083	-6.92778	U	n/a (no relatives detected)	PASS	OK	0.0116	0.0441
R4.SG	R4	LF	2	2	0	AntonioGaoMootsScience2019	4841	2906-2880 calBCE (4260±15 BP, UCIAMS-198576)	Italy_C.SG	Grotta Continenza	Italy	41.96	13.54	M	n/a (no relatives detected)	PASS	OK	0.0023	0.0347
R5.SG	R5	LF	9	2	9	AntonioGaoMootsScience2019	4832	2905-2786 calBCE (4245±15 BP, UCIAMS-198577)	Italy_C.SG	Grotta Continenza	Italy	41.96	13.54	F	n/a (no relatives detected)	PASS	OK	0.0048	0.0438
RISE1161.SG	RISE1161	LF	9	2	9	SchroederPNAS2019	4785	2915-2698 calBCE (4239±33 BP)	Poland_Koszyce_GAC.SG	Koszyce, site 3	Poland	50.1701	20.579	F	n/a (no relatives detected)	PASS	OK	0.0094	0.0407
I5838	I5838	LF	2	2	0	LipsonNature2017	4550	2900-2300 BCE	Spain_C	Burgos, Atapuerca, El Mirador Cave	Spain	42.3333	-3.5	M	n/a (no relatives detected)	PASS	OK	0.0147	0.0463
RISE1166.SG	RISE1166	LF	2	2	0	SchroederPNAS2019	4904	3072-2888 calBCE (4330±34 BP)	Poland_Koszyce_GAC.SG	Koszyce, site 3	Poland	50.1701	20.579	F	Poland Cross-Site Family A (17 members) (RISE1163, RISE1168, RISE1169, and RISE1173 are brothers- they all have the same father (and will be referred to as the Four Brothers). RISE1163 and RISE1173 have RISE1172 as their mother while RISE1169 and RISE1173 have a mother that is likely very closely related to RISE1172. RISE1168-RISE1159-RISE1160 are in a father-mother-son family. As expected from t…	PASS	OK	0.0164	0.0392
ans017.SG	ans017	LF	9	2	9	SanchezQuintoPNAS2019	5053	3328-2924 calBCE (4430±30 BP, Beta-402965)	Sweden_Ansarve_Megalithic.SG	Ansarve	Sweden	57.509	18.14	M	Sweden, Ansarve Family A (2 members) (ans014-ans017 are 2nd or 3rd degree relatives)	PASS	OK	0.0123	0.0392
KH150610	KH150610	LF	2	2	0	ImmelCommunBiol2021	5200	3300-3100 BCE	Germany_LN	Niedertiefenbach	Germany	50.257	7.9					0.0233	0.0454
KH150612	KH150612	LF	2	2	0	ImmelCommunBiol2021	5200	3300-3100 BCE	Germany_LN	Niedertiefenbach	Germany	50.257	7.9					0.0277	0.0458
KH150619	KH150619	LF	2	2	0	ImmelCommunBiol2021	5200	3300-3100 BCE	Germany_LN	Niedertiefenbach	Germany	50.257	7.9					0.0282	0.0436
KH150620	KH150620	LF	2	2	0	ImmelCommunBiol2021	5200	3300-3100 BCE	Germany_LN	Niedertiefenbach	Germany	50.257	7.9					0.024	0.0423
KH150622	KH150622	LF	2	2	0	ImmelCommunBiol2021	5200	3300-3100 BCE	Germany_LN	Niedertiefenbach	Germany	50.257	7.9					0.025	0.0416
KH150623	KH150623	LF	2	2	0	ImmelCommunBiol2021	5200	3300-3100 BCE	Germany_LN	Niedertiefenbach	Germany	50.257	7.9					0.0251	0.0414
KH150627	KH150627	LF	1	2	1	ImmelCommunBiol2021	5200	3300-3100 BCE	Germany_LN	Niedertiefenbach	Germany	50.257	7.9					0.0373	0.0431
KH150629	KH150629	LF	0	2	2	ImmelCommunBiol2021	5200	3300-3100 BCE	Germany_LN	Niedertiefenbach	Germany	50.257	7.9					0.0243	0.0436
KH150630	KH150630	LF	2	2	0	ImmelCommunBiol2021	5200	3300-3100 BCE	Germany_LN	Niedertiefenbach	Germany	50.257	7.9					0.0252	0.0441
KH150635	KH150635	LF	2	2	0	ImmelCommunBiol2021	5200	3300-3100 BCE	Germany_LN	Niedertiefenbach	Germany	50.257	7.9					0.0252	0.0448
KH150640	KH150640	LF	2	9	9	ImmelCommunBiol2021	5200	3300-3100 BCE	Germany_LN	Niedertiefenbach	Germany	50.257	7.9					0.0251	0.045
KH150641	KH150641	LF	1	2	1	ImmelCommunBiol2021	5200	3300-3100 BCE	Germany_LN	Niedertiefenbach	Germany	50.257	7.9					0.0225	0.0458
I2069	I2069	Steppe	1	1	2	NarasimhanPattersonScience2019	5061	3331-2921 calBCE (4430±40 BP, Poz-83425)	Russia_Afanasievo	Altai Autonomous Republic, Ust-Kanski, Altai Mountains, Kaminnaya Cave	Russia	50.9126	84.8144	F	n/a (no relatives detected)	PASS	OK	0.0294	-0.0373
I5277	I5277	Steppe	1	2	1	NarasimhanPattersonScience2019	4952	3092-2923 calBCE (4398±15 BP) [R_combine: (4375±20 BP, PSUAMS-2353); (4420±20 BP, PSUAMS-2368)]	Russia_Afanasievo	Elo Bashi	Russia	50.7565	85.5609	M	n/a (no relatives detected)	PASS	OK	0.0276	-0.0364
I5269	I5269	Steppe	2	2	0	NarasimhanPattersonScience2019	4902	3016-2897 calBCE (4335±25 BP, PSUAMS-2350)	Russia_Afanasievo	Elo 1	Russia	50.7581	85.5602	M	n/a (no relatives detected)	PASS	OK	0.0253	-0.0351
Damgaard2018Yamnaya.SG	Yamnaya	Steppe	2	2	0	DamgaardScience2018	4890	3016-2885 calBCE (4315±34 BP, UBA-32667)	Kazakhstan_EBA_Yamnaya.SG	Karagash	Kazakhstan	49.1342	75.8518	M	n/a (no relatives detected)	PASS	OK	0.0242	-0.0359
I5273	I5273	Steppe	2	2	0	NarasimhanPattersonScience2019	4872	3011-2885 calBCE (4310±25 BP, PSUAMS-2352)	Russia_Afanasievo	Lower Tyumechin 1	Russia	50.7536	85.5567	M	n/a (no relatives detected)	PASS	OK	0.0238	-0.0332
RISE548.SG	RISE548	Steppe	9	2	9	AllentoftNature2015	4850	3300-2500 BCE	Russia_Kalmykia_EBA_Yamnaya.SG	Temrta IV	Russia	46.539	43.699	M	n/a (no relatives detected)	PASS	OK	0.0269	-0.0318
I2105	I2105	Steppe	1	2	1	MathiesonNature2018	4850	3300-2500 BCE	Ukraine_EBA_Yamnaya	Shevchenko, OAE-2003	Ukraine	48.2204	37.1461	F	n/a (no relatives detected)	PASS	OK	0.0262	-0.0333
RK1001	RK1001	Steppe	9	2	9	WangNatureCommunications2019	4717	2881-2639 calBCE (4171±22 BP, MAMS-29816)	Russia_Caucasus_EBA_Yamnaya	Kuban steppe, Rasshevatskij 1	Russia	45.5372	41.1165	M	n/a (no relatives detected)	PASS	OK	0.0263	-0.0378
I3952	I3952	Steppe	2	2	0	NarasimhanPattersonScience2019	4667	2868-2577 calBCE (4120±30 BP, PSUAMS-1957)	Russia_Afanasievo	Altai Mountains, Yenisey River, left bank of Karasuk tributary, Karasuk III	Russia	48.8327	83.9097	M	n/a (no relatives detected)	PASS	OK	0.0266	-0.0371
RISE552.SG	RISE552	Steppe	2	2	0	AllentoftNature2015	4382	2846-2144 calBCE (3940±90 BP, IGAN-4079)	Russia_Kalmykia_EBA_Yamnaya.SG	Ulan V	Russia	46.615	43.334	M	n/a (no relatives detected)	PASS	OK	0.0219	-0.0334
I3954	I3954	Steppe	2	2	0	NarasimhanPattersonScience2019	4690	2874-2586 calBCE (4140±25 BP, PSUAMS-2293)	Russia_Afanasievo	Altai Mountains, Yenisey River, left bank of Karasuk tributary, Karasuk III	Russia	48.8327	83.9097	F	Russia, Altai Mountains, Yenisey River, left bank of Karasuk tributary, Karasuk III Family B (2 members) I6715-I3954 have a 2nd or 3rd deg relation	PASS	OK	0.0263	-0.0365
I5279	I5279	Steppe	2	2	0	NarasimhanPattersonScience2019	4891	3011-2897 calBCE (4330±20 BP, PSUAMS-2355)	Russia_Afanasievo	Lower Tyumechin 1	Russia	50.7536	85.5567	M	Russia, Lower Tyumechin 1 Family A (2 members) (I5279 and I5278 are 2nd or 3rd degree relatives)	PASS	OK	0.0257	-0.0395
I3387	I3387	Steppe	9	2	9	NarasimhanPattersonScience2019	4725	2950-2600 BCE	Russia_Afanasievo	Middle Yenisei region, Afanasieva Gora	Russia	54.3566	90.9192	M	Russia, Middle Yenisei region, Afanasieva Gora Family A (5 members) I6712-I10565 have a morther-son/daughter relationship while I16712 has a 2nd or 3rd deg relation with RISE511. RISE511 has a mother-son relation with I6711 (having a 2nd or 3rd relation with I3387).	PASS	OK	0.0266	-0.0365
I7278	I7278	BA/IA_N	0	2	2	OlaldeNature2018	4333	2462-2298 calBCE (3890±20 BP, PSUAMS-4349)	Czech_BellBeaker	Brandýsek	Czech Republic	50.19	14.158	M	Czech Republic, Brandysek Family A (2 members) (I7271-I7278 have a sibling relationship [brothers])	PASS	OK	0.0216	0.0041
I7198	I7198	BA/IA_N	2	2	0	OlaldeNature2018	4026	2193-1977 calBCE (3685±25 BP, PSUAMS-3885)	Czech_EBA	Prague 5, Jinonice, Zahradnictví	Czech Republic	50.0504	14.3667	F	Czech Republic, Prague 5, Jinonice Family A (4 members) (I14193-I7198-I11158 have a father-mother-son relationship; I15825 has a 2d or 3d relationship to I14193-I11158 in the nuclear family [father-son])	PASS	OK	0.0307	-0.0076
I4888	I4888	BA/IA_N	1	2	1	OlaldeNature2018	4038	2195-2027 calBCE (3700±20 BP, PSUAMS-2846)	Czech_BellBeaker	Prague 8, Kobylisy, Ke Stírce Street	Czech Republic	50.1217	14.457	M	Czech Republic, Prague 8, Kobylisy, Ke Stirce Street Family B (2 members) (I4887-I4888 have a sibling relationship)	PASS	OK	0.021	0.0082
I7212	I7212	BA/IA_N	2	2	0	OlaldeNature2018	4247	2454-2201 calBCE (3840±25 BP, PSUAMS-4346)	Czech_BellBeaker	Radosevice	Czech Republic	50.4103	14.0746	M	Czech Republic, Radovesice Family A (2 members) (I7212-I7210 have a father-son relationship)	PASS	OK	0.0245	0.0039
s19_X14_1.SG	X14	BA/IA_N	2	2	0	SaagCurrentBiology2019	2580	773-478 calBCE (2481±30 BP, Hela-2061)	Estonia_BA.SG	Harju, Lastekangur 2 at Rebala, cist	Estonia	59.4708	25.0972	M	Estonia, Harju Family A (3 members) (X13 is a 1st deg relative of X14, who is a 2nd or 3rd deg relative of V16)	PASS	OK	0.0401	-0.0089
RISE94.SG	RISE94	BA/IA_N	2	2	0	AllentoftNature2015	4487	2623-2468 calBCE (4025±30 BP, OxA-29033)	Sweden_BattleAxe.SG	Viby	Sweden	56.025	14.233	M	n/a (no relatives detected)	PASS	OK	0.0215	-0.0041
I0103	I0103	BA/IA_N	9	2	9	MathiesonNature2015 (1240k of same same sample with 390k in HaakLazaridis2015)	4472	2617-2461 calBCE (4000±31 BP, MAMS-21488)	Germany_CordedWare	Esperstedt	Germany	51.42	11.68	F	n/a (no relatives detected)	PASS	OK	0.0287	-0.011
I2932	I2932	BA/IA_N	2	2	0	OlaldeNature2018	4433	2572-2348 calBCE (3962±29 BP, SUERC-68721)	Scotland_N	Scotland, Orkney, Isbister	United Kingdom	58.74	-2.916	M	n/a (no relatives detected)	PASS	OK	0.013	0.0433
I5748	I5748	BA/IA_N	1	2	1	OlaldeNature2018	4383	2579-2211 calBCE (3945±55 BP, GrN-6650C)	Netherlands_BellBeaker	Noord-Holland, Oostwoud, De Tuithoorn	Netherlands	52.7336	5.09618	M	n/a (no relatives detected)	PASS	OK	0.0288	-0.0009
N47.SG	N47	BA/IA_N	2	9	9	FernandesScientificReports2018	4375	2600-2250 BCE	Poland_CWC_1.SG	Pikutkowo	Poland	52.62	18.96	M	n/a (no relatives detected)	PASS	OK	0.0332	0.0082
pcw362.SG	pcw362	BA/IA_N	2	2	0	LinderholmNatureScientificReports2020	4305	2465-2209 calBCE (3875±35 BP, Poz-90899)	Poland_Southeast_CordedWare.SG	Southeastern Poland, Łubcze	Poland	50.4561	23.6619	M	n/a (no relatives detected)	PASS	OK	0.0257	-0.0106
I7195	I7195	BA/IA_N	9	2	9	OlaldeNature2018	4250	2800-1800 BCE	Czech_EBA	Prague 5, Jinonice, Zahradnictví	Czech Republic	50.0504	14.3667	F	n/a (no relatives detected)	PASS	OK	0.0254	0.0011
I7213	I7213	BA/IA_N	1	2	1	OlaldeNature2018	4231	2440-2201 calBCE (3835±20 BP, PSUAMS-4347)	Czech_BellBeaker	Radosevice	Czech Republic	50.4103	14.0746	F	n/a (no relatives detected)	PASS	OK	0.0269	0.0064
I7286	I7286	BA/IA_N	2	2	0	OlaldeNature2018	4221	2403-2199 calBCE (3830±20 BP, PSUAMS-4352)	Czech_BellBeaker	Radosevice	Czech Republic	50.4103	14.0746	M	n/a (no relatives detected)	PASS	OK	0.0285	0.0052
I6591	I6591	BA/IA_N	2	2	0	OlaldeNature2018	4200	2500-2000 BCE	Germany_BellBeaker	Irlbach LKR	Germany	48.841	12.75	F	n/a (no relatives detected)	PASS	OK	0.0184	0.0088
EKA1.SG	kar1	BA/IA_N	2	2	0	MalmstromProcBiolSci2019	4195	2447-2136 calBCE (3805±35 BP, Poz-15499)	Estonia_CWC.SG	Karlova	Estonia	58.3668	26.7345	F	n/a (no relatives detected)	PASS	OK	0.0274	-0.001
I7281	I7281	BA/IA_N	2	2	0	OlaldeNature2018	4194	2340-2146 calBCE (3810±20 BP, PSUAMS-4350)	Czech_BellBeaker	Prague 5 - Malá Ohrada	Czech Republic	50.045	14.3393	F	n/a (no relatives detected)	PASS	OK	0.0242	0.0001
I7211	I7211	BA/IA_N	2	2	0	OlaldeNature2018	4183	2296-2143 calBCE (3800±20 BP, PSUAMS-4345)	Czech_BellBeaker	Radosevice	Czech Republic	50.4103	14.0746	F	n/a (no relatives detected)	PASS	OK	0.0221	0.0057
I6579	I6579	BA/IA_N	1	2	1	OlaldeNature2018	4155	2340-2042 calBCE (3780±35 BP, Poz-75954)	Poland_EBA	Iwiny	Poland	51.04	17.07	F	n/a (no relatives detected)	PASS	OK	0.032	-0.0019
I6583	I6583	BA/IA_N	1	2	1	OlaldeNature2018	4138	2291-2047 calBCE (3770±30 BP, Poz-65207)	Poland_BellBeaker	Żerniki Wielkie	Poland	50.96	17.02	F	n/a (no relatives detected)	PASS	OK	0.0261	0.0003
I4889	I4889	BA/IA_N	2	2	0	OlaldeNature2018	4131	2284-2056 calBCE (3765±20 BP, PSUAMS-2847)	Czech_BellBeaker	Prague 8, Kobylisy, Ke Stírce Street	Czech Republic	50.1217	14.457	M	n/a (no relatives detected)	PASS	OK	0.0203	0.0022
RISE98.SG	RISE98	BA/IA_N	0	2	2	AllentoftNature2015	4082	2278-2032 calBCE (3736±32 BP, OxA-28987)	Sweden_LN.SG	L Beddinge 56	Sweden	55.381	13.445	M	n/a (no relatives detected)	PASS	OK	0.0273	0.004
I2454	I2454	BA/IA_N	9	2	9	OlaldeNature2018	4042	2199-1982 calBCE (3703±28 BP, OxA-24595)	England_BellBeaker_lowEEF	England, Needingworth Quarry, Over Narrows	United Kingdom	52.34	0.03	F	n/a (no relatives detected)	PASS	OK	0.0298	-0.004
RISE71.SG	RISE71	BA/IA_N	9	2	9	AllentoftNature2015	4040	2197-1983 calBCE (3701±26 BP, OxA-28269)	Denmark_LN.SG	Falshöj	Denmark	56.676	10.034	F	n/a (no relatives detected)	PASS	OK	0.018	0.0082
I2567	I2567	BA/IA_N	9	1	9	OlaldeNature2018	4018	2190-1961 calBCE (3678±27 BP) [R_combine: (3615±40 BP, SUERC-4072); (3725±35 BP, SUERC-4083)]	Scotland_C_EBA	Scotland, Dryburn Bridge	United Kingdom	55.97	-2.444	M	n/a (no relatives detected)	PASS	OK	0.0281	0.0048
I7249	I7249	BA/IA_N	1	2	1	OlaldeNature2018	4011	2138-1973 calBCE (3670±20 BP, PSUAMS-4499)	Czech_BellBeaker	Brandýsek	Czech Republic	50.19	14.158	M	n/a (no relatives detected)	PASS	OK	0.0253	0.0024
I4075	I4075	BA/IA_N	2	2	0	OlaldeNature2018	3950	2127-1933 calBCE (3635±20 BP, PSUAMS-2337)	Netherlands_BellBeaker	Noord-Holland, Oostwoud, De Tuithoorn	Netherlands	52.7336	5.09618	F	n/a (no relatives detected)	PASS	OK	0.0265	-0.0035
I3132	I3132	BA/IA_N	1	2	1	OlaldeNature2018	3927	2126-1886 calBCE (3614±33 BP, SUERC-69070)	Scotland_C_EBA	Scotland, Covesea Cave 2	United Kingdom	57.721	-3.3881	M	n/a (no relatives detected)	PASS	OK	0.0251	0.0046
RISE97.SG	RISE97	BA/IA_N	2	9	9	AllentoftNature2015	3895	2030-1830 calBCE (3590±29 BP, OxA-28986)	Sweden_LN.SG	Fredriksberg	Sweden	55.557	13.059	F	n/a (no relatives detected)	PASS	OK	0.0205	0.0087
N17.SG	N17	BA/IA_N	2	2	0	FernandesScientificReports2018	3850	2020-1774 calBCE (3560±30 BP, Poz-77332)	Poland_EBA.SG	Gustorzyn	Poland	52.66	18.88	M	n/a (no relatives detected)	PASS	OK	0.0285	-0.0112
I4892	I4892	BA/IA_N	1	2	1	OlaldeNature2018	3754	1881-1700 calBCE (3475±20 BP, PSUAMS-2849)	Czech_EBA	Prague 8, Kobylisy, Ke Stírce Street	Czech Republic	50.1217	14.457	F	n/a (no relatives detected)	PASS	OK	0.0275	-0.0019
RISE150.SG	RISE150	BA/IA_N	2	2	0	AllentoftNature2015	3744	1886-1691 calBCE (3469±31 BP, Ua-42401)	Poland_EBA_Unetice.SG	Przeclawice	Poland	50.918	16.957	F	n/a (no relatives detected)	PASS	OK	0.0219	0.0029
I4071	I4071	BA/IA_N	2	1	1	OlaldeNature2018	3717	1883-1634 calBCE (3450±40 BP, GrA-17226)	Netherlands_BA	Noord-Holland, Oostwoud, De Tuithoorn	Netherlands	52.7336	5.09618	F	n/a (no relatives detected)	PASS	OK	0.0277	0.0044
I2981	I2981	BA/IA_N	2	2	0	OlaldeNature2018	3711	1880-1635 calBCE (3444±32 BP) [R_combine: (3320±50 BP, AA-51418); (3520±40 BP, AA-43651)]	Scotland_C_EBA	Scotland, Orkney, Lop Ness, Stenchme	United Kingdom	59.281	-2.425	F	n/a (no relatives detected)	PASS	OK	0.0239	0.0061
I7568	I7568	BA/IA_N	2	2	0	OlaldeNature2018	3400	1600-1300 BCE	England_MBA	England, Needingworth Quarry, Over Narrows	United Kingdom	52.34	0.03	F	n/a (no relatives detected)	PASS	OK	0.0267	0.0021
I2458	I2458	BA/IA_N	9	2	9	OlaldeNature2018	3331	1495-1286 calBCE (3122±34 BP, SUERC-49182)	England_MBA_highEEF	England, Wiltshire, Amesbury Down	United Kingdom	51.168	-1.77254	F	n/a (no relatives detected)	PASS	OK	0.0237	0.0064
I7574	I7574	BA/IA_N	1	2	1	OlaldeNature2018	3271	1408-1226 calBCE (3055±30 BP, SUERC-38250)	England_MBA	England, Cambridgeshire, Trumpington, Clay Farm	United Kingdom	52.1784	0.122544	F	n/a (no relatives detected)	PASS	OK	0.0277	0.0021
I7627	I7627	BA/IA_N	1	2	1	OlaldeNature2018	3268	1412-1222 calBCE (3055±35 BP, SUERC-25538)	England_MBA	England, Bedfordshire, Biddenham Loop	United Kingdom	52.1224	-0.511365	F	n/a (no relatives detected)	PASS	OK	0.0262	0.008
I3130	I3130	BA/IA_N	2	2	0	OlaldeNature2018	2844	984-826 calBCE (2758±29 BP, SUERC-68713)	Scotland_LBA	Scotland, Covesea Caves	United Kingdom	57.72	-3.388	F	n/a (no relatives detected)	PASS	OK	0.0266	0.0044
I2861	I2861	BA/IA_N	2	2	0	OlaldeNature2018	2843	983-826 calBCE (2757±29 BP, SUERC-68716)	Scotland_LBA	Scotland, Covesea Cave 2	United Kingdom	57.721	-3.3881	F	n/a (no relatives detected)	PASS	OK	0.0253	0.0078
I2860	I2860	BA/IA_N	2	2	0	OlaldeNature2018	2824	969-812 calBCE (2738±29 BP, SUERC-68715)	Scotland_LBA	Scotland, Covesea Cave 2	United Kingdom	57.721	-3.3881	M	n/a (no relatives detected)	PASS	OK	0.0288	0.0052
I2859	I2859	BA/IA_N	2	1	1	OlaldeNature2018	2810	912-808 calBCE (2714±29 BP, SUERC-68714)	Scotland_LBA	Scotland, Covesea Caves	United Kingdom	57.72	-3.388	M	n/a (no relatives detected)	PASS	OK	0.0259	0.0075
s19_V10_2.SG	V10	BA/IA_N	2	9	9	SaagCurrentBiology2019	2573	775-421 calBCE (2484±40 BP, UBA-26115)	Estonia_IA.SG	Lääne-Viru, Hiiemägi at Kunda, tarand XI, burial 24	Estonia	59.4967	26.5479	M	n/a (no relatives detected)	PASS	OK	0.0305	-0.001
I4073	I4073	BA/IA_N	2	2	0	OlaldeNature2018	3992	2197-1897 calBCE (3660±50 BP, GrA-15598)	Netherlands_BellBeaker	Noord-Holland, Oostwoud, De Tuithoorn	Netherlands	52.7336	5.09618	M	Netherlands, Noord-Holland, Oostwoud, De Tuithoorn Family A (3 members) (I4068, I4073, and I4074 are all 2nd or 3rd degree relatives of each other)	PASS	OK	0.0277	-0.0034
N44.SG	N44	BA/IA_N	9	2	9	FernandesScientificReports2018	4400	2571-2305 calBCE (3950±35 BP, Poz-77329)	Poland_CWC_3.SG	Pikutkowo	Poland	52.62	18.96	F	Poland, Pikutkowo Family A (2 members) (N44 and N45 are 2nd or 3rd degree relatives)	PASS	OK	0.0226	-0.0099
pcw040.SG	pcw040	BA/IA_N	9	2	9	LinderholmNatureScientificReports2020	4400	2571-2305 calBCE (3950±35 BP, Poz-90777)	Poland_Southeast_CordedWare.SG	Southeastern Poland, Święte	Poland	49.9161	22.8608	M	Poland, Southeastern Poland, Święte Family A (2 members) (pcw040.SG-pcw041.SG have a father-son relationship (order unknown))	PASS	OK	0.0249	-0.0157
I7580	I7580	BA/IA_N	2	2	0	OlaldeNature2018	3087	1257-1016 calBCE (2935±35 BP, SUERC-25537)	England_MBA_lowEEF	England, Bedfordshire, Biddenham Loop	United Kingdom	52.1224	-0.511365	F	United Kingdom, England, Bedfordshire, Biddenham Loop Family A (2 members) (I7579 and I7580 are sisters)	PASS	OK	0.0283	0.0057
I3255	I3255	BA/IA_N	2	2	0	OlaldeNature2018	3994	2139-1947 calBCE (3661±31 BP, SUERC-49482)	England_BellBeaker	England, Cambridgeshire, Trumpington Meadows	United Kingdom	52.1703	0.105604	F	United Kingdom, England, Cambridgeshire, Trumpington Meadows Family A (2 members) (I3255 and I3256 are 2nd or 3rd degree relatives)	PASS	OK	0.0291	0.0008
I2443	I2443	BA/IA_N	2	1	1	OlaldeNature2018	4091	2286-2028 calBCE (3740±40 BP, OxA-8868)	England_BellBeaker	England, Oxfordshire, Yarnton	United Kingdom	51.7977	-1.31346	F	United Kingdom, England, Oxfordshire, Yarnton Family A (2 members) (I2443 and I2445 are 2nd or 3rd degree relatives)	PASS	OK	0.027	0.0014
I7043	I7043	BA/IA_S	1	2	1	OlaldeNature2018	4011	2138-1973 calBCE (3670±20 BP, PSUAMS-4036)	Hungary_EBA_Protonagyrev	Szigetszentmiklós-Üdülősor	Hungary	47.43	19.052	M	Hungary, Szigetszentmiklos-Vozm-telep-dulo Family A (2 members) (I7041-I7043 have a sibling relationship [brothers])	PASS	OK	0.0108	0.0094
LD1174.SG	LD1174	BA/IA_S	1	2	1	GonzalesFortesProcRoyalSocB2019	4466	2578-2459 calBCE (3989±30 BP, Beta-441391)	Spain_MN.SG	Lucena, Sima del Angel	Spain	37.4061	-4.41639	F	n/a (no relatives detected)	PASS	OK	0.0101	0.0466
LD270.SG	LD270	BA/IA_S	2	2	0	GonzalesFortesProcRoyalSocB2019	4380	2566-2305 calBCE (3940±30 BP, Beta-441387)	Portugal_MN.SG	Lorga de Din	Portugal	41.7083	-6.92778	U	n/a (no relatives detected)	PASS	OK	0.0081	0.0501
I14678	I14678	BA/IA_S	9	2	9	FernandesNatureEcologyEvolution2020	4247	2454-2201 calBCE (3840±25 BP, PSUAMS-6692)	Italy_Sardinia_C_MonteClaro	Sardinia, Serra Cabriles	Italy	40.7897	8.59139	M	n/a (no relatives detected)	PASS	OK	0.0058	0.046
I7045	I7045	BA/IA_S	2	1	1	OlaldeNature2018	4231	2440-2201 calBCE (3835±20 BP, PSUAMS-4040)	Hungary_EBA_BellBeaker	Szigetszentmiklós-Üdülősor	Hungary	47.43	19.052	F	n/a (no relatives detected)	PASS	OK	0.0113	0.0194
I4229	I4229	BA/IA_S	2	2	0	OlaldeNature2018	4158	2287-2141 calBCE (3782±17 BP) [R_combine: (3775±25 BP, PSUAMS-1750); (3783±29 BP, OxA-33490); (3790±30 BP, OxA-33491)]	Portugal_LN_C	Cova da Moura	Portugal	38.745	-9.21522	M	n/a (no relatives detected)	PASS	OK	0.0139	0.0374
R27.SG	R27	BA/IA_S	9	2	9	AntonioGaoMootsScience2019	4150	3500-900 BCE	Italy_Sardinia_C_BA.SG	Sardinia, Su Crocefissu	Italy	40.8101	8.44221	M	n/a (no relatives detected)	PASS	OK	0.0046	0.0427
I3123	I3123	BA/IA_S	2	1	1	FernandesNatureEcologyEvolution2020	4121	2287-2041 calBCE (3760±30 BP, PSUAMS-3892)	Italy_Sicily_EBA	Sicily, Buffa	Italy	37.908	13.478	M	n/a (no relatives detected)	PASS	OK	0.003	0.0252
I3122	I3122	BA/IA_S	2	2	0	FernandesNatureEcologyEvolution2020	4073	2272-2032 calBCE (3730±30 BP, PSUAMS-1985)	Italy_Sicily_EBA	Sicily, Buffa	Italy	37.908	13.478	F	n/a (no relatives detected)	PASS	OK	0.0023	0.0305
I1502	I1502	BA/IA_S	2	2	0	MathiesonNature2015 (capture of same sample shotgunned in Gamba2014)	4026	2195-1973 calBCE (3686±28 BP, OxA-23799)	Hungary_EBA_Mako	Kompolt-Kigyoser	Hungary	47.167	20.833	F	n/a (no relatives detected)	PASS	OK	0.0281	0.0152
I0071	I0071	BA/IA_S	9	2	9	LazaridisNature2017	4000	2400-1700 BCE	Greece_Minoan_Lassithi	Crete, Lassithi	Greece	35.08	25.83	F	n/a (no relatives detected)	PASS	OK	-0.0118	0.0121
I9005	I9005	BA/IA_S	9	2	9	LazaridisNature2017	4000	2400-1700 BCE	Greece_Minoan_Lassithi	Crete, Lassithi	Greece	35.08	25.83	F	n/a (no relatives detected)	PASS	OK	-0.0138	0.0155
LON001	JK2723	BA/IA_S	9	2	9	MarcusNatureCommunications2020	3775	1921-1746 calBCE (3509±28 BP, MAMS-28657)	Italy_Sardinia_EBA	Sardinia, Seulo, CA, Grutta I de Longu Fresu	Italy	39.87	9.2356	F	n/a (no relatives detected)	PASS	OK	0.0068	0.0462
I4562	I4562	BA/IA_S	2	2	0	OlaldeScience2019	3614	1741-1613 calBCE (3375±20 BP, PSUAMS-3191)	Spain_EBA	Tarragona, Galls Carboners	Spain	41.2916	1.0638	F	n/a (no relatives detected)	PASS	OK	0.0186	0.0314
TV32032extra.SG	TV32032extra	BA/IA_S	2	9	9	MartinianoPLoSGenetics2017	3550	1800-1400 BCE	Portugal_MBA.SG	Torre Velha 3	Portugal	37.199	-8.58798	M	n/a (no relatives detected)	PASS	OK	0.0116	0.0393
I16161	I16161	BA/IA_S	9	2	9	FernandesNatureEcologyEvolution2020	3434	1534-1438 calBCE (3230±25 BP, PSUAMS-6681)	Italy_Sardinia_MBA	Sardinia, Anghelu Ruju	Italy	40.6267	8.32306	F	n/a (no relatives detected)	PASS	OK	0.0077	0.0443
esp005.SG	esp005	BA/IA_S	2	9	9	ValdioseraPNAS2018	3400	1600-1300 BCE	Spain_BA.SG	La Rioja, Cueva de los Lagos	Spain	42.3229	-2.41212	M	n/a (no relatives detected)	PASS	OK	0.0155	0.0366
I9041	I9041	BA/IA_S	9	2	9	LazaridisNature2017	3250	1400-1200 BCE	Greece_BA_Mycenaean	Peloponnese, Galatas Apatheia	Greece	37.501	23.451	M	n/a (no relatives detected)	PASS	OK	-0.0072	0.0081
R473.SG	R473	BA/IA_S	2	2	0	AntonioGaoMootsScience2019	2600	700-600 BCE	Italy_IA_Republic.SG	Civitavecchia	Italy	42.0889	11.7656	F	n/a (no relatives detected)	PASS	OK	0.011	0.0209
I5769	I5769	BA/IA_S	2	2	0	MathiesonNature2018	2592	771-541 calBCE (2490±20 BP, PSUAMS-4402)	Bulgaria_IA	Veliko Tarnovo, Dzhulyunitsa	Bulgaria	43.1609	25.8834	F	n/a (no relatives detected)	PASS	OK	-0.0027	0.0091
CovaMoura9B.SG	CovaMoura9B	BA/IA_S	2	2	0	MartinianoPLoSGenetics2017	4200	2500-2000 BCE	Portugal_LN_C.SG	Cova da Moura	Portugal	38.745	-9.21522	F	Portugal, Cova da Moura Family A (2 members) (I10779 and CovaMoura9B are 2nd or 3rd degree relatives)	PASS	OK	0.0116	0.0445
VK157.SG	VK157	Viking	2	1	1	MargaryanWillerslevNature2020	950	900-1100 CE	Poland_Viking.SG	Bodzia	Poland	52.7	18.9	M	Bodzia Family A (2 Members) (VK155.SG, VK157.SG have a 1d relationship)	PASS	OK	0.0277	0.0048
VK154.SG	VK154	Viking	2	2	0	MargaryanWillerslevNature2020	950	900-1100 CE	Poland_Viking.SG	Bodzia	Poland	52.7	18.9	F	Bodzia Family B (3 Members) (VK154.SG, VK156.SG have a 2d relationship; VK153.SG, VK154.SG have a 2d relationship; VK153.SG-VK156.SG are father-son)	PASS	OK	0.0284	0.0067
VK25.SG	VK25	Viking	2	9	9	MargaryanWillerslevNature2020	350	1500-1700 CE	Faroes_EarlyModern.SG	Faroes, Church2	Faroes	61.85	-6.8	M	Faroes, Church2 Family A (6 Members) (VK234.SG, VK238.SG have a 2d relationship; VK242.SG, VK44.SG have a 2d relationship; VK236.SG, VK242.SG have a 2d relationship; VK238.SG, VK242.SG have a 2d relationship; VK234.SG, VK242.SG have a 2d relationship; VK238.SG, VK44.SG have a 2d relationship; VK234.SG, VK236.SG, VK25.SG have a 1d relationship; VK238.SG, VK25.SG have a 2d relationship; VK234.SG, V…	PASS	OK	0.0254	0.0123
VK46.SG	VK46	Viking	2	2	0	MargaryanWillerslevNature2020	350	1500-1700 CE	Faroes_EarlyModern.SG	Faroes, Church2	Faroes	61.85	-6.8	M	Faroes, Church2 Family B (4 Members) (VK245.SG, VK45.SG are brother; VK245.SG, VK46.SG have a 2d relationship; VK240.SG, VK245.SG have a 2d relationship; VK240.SG, VK45.SG have a 2d relationship)	PASS	OK	0.0237	0.011
VK237.SG	VK237	Viking	2	9	9	MargaryanWillerslevNature2020	350	1500-1700 CE	Faroes_EarlyModern.SG	Faroes, Church2	Faroes	61.85	-6.8	M	Faroes, Church2 Family D (2 Members) (VK237.SG, VK239.SG have a 2d relationship)	PASS	OK	0.0257	0.0094
VK532.SG	VK532	Viking	2	9	9	MargaryanWillerslevNature2020	1850	1-200 CE	Denmark_IA.SG	Sealand, Kragehave Odetofter	Denmark	55.6555	12.2451	M	n/a (no relatives detected)	PASS	OK	0.0247	0.0055
VK521.SG	VK521	Viking	2	2	0	MargaryanWillerslevNature2020	1650	200-400 CE	Denmark_IA.SG	Sealand, Brondsager Torsiinre	Denmark	55.6359	12.2414	M	n/a (no relatives detected)	PASS	OK	0.0282	0.0095
VK203.SG	VK203	Viking	2	2	0	MargaryanWillerslevNature2020	1589	54-668 CE [union of two dates: (54-130 calCE); (548-668 calCE)]	Scotland_Viking.SG	Scotland, Orkney, Brough Road Birsay	United Kingdom	59.133	-3.319	M	n/a (no relatives detected)	PASS	OK	0.0256	0.0065
VK522.SG	VK522	Viking	1	2	1	MargaryanWillerslevNature2020	1550	300-500 CE	Sweden_IA_2.SG	Oland	Sweden	56.535	16.605	F	n/a (no relatives detected)	PASS	OK	0.0268	0.0118
VK390.SG	VK390	Viking	2	9	9	MargaryanWillerslevNature2020	1450	400-600 CE	Norway_IA.SG	Nor South, Telemark	Norway	59.22	9.59	M	n/a (no relatives detected)	PASS	OK	0.029	0.0074
VK523.SG	VK523	Viking	2	9	9	MargaryanWillerslevNature2020	1450	1-1000 CE	Norway_IA.SG	Nor Mid, Sor-Trondelag	Norway	63.83	9.7	F	n/a (no relatives detected)	PASS	OK	0.027	0.0063
VK482.SG	VK482	Viking	2	9	9	MargaryanWillerslevNature2020	1200	700-800 CE	Estonia_EarlyViking.SG	Saaremaa, Salme	Estonia	58.17	22.25	M	n/a (no relatives detected)	PASS	OK	0.0272	0.005
VK484.SG	VK484	Viking	2	9	9	MargaryanWillerslevNature2020	1200	700-800 CE	Estonia_EarlyViking.SG	Saaremaa, Salme	Estonia	58.17	22.25	M	n/a (no relatives detected)	PASS	OK	0.0288	0.0031
VK486.SG	VK486	Viking	1	2	1	MargaryanWillerslevNature2020	1200	700-800 CE	Estonia_EarlyViking.SG	Saaremaa, Salme	Estonia	58.17	22.25	M	n/a (no relatives detected)	PASS	OK	0.0284	0.009
VK491.SG	VK491	Viking	9	2	9	MargaryanWillerslevNature2020	1200	700-800 CE	Estonia_EarlyViking.SG	Saaremaa, Salme	Estonia	58.17	22.25	M	n/a (no relatives detected)	PASS	OK	0.0309	0.0085
VK493.SG	VK493	Viking	9	2	9	MargaryanWillerslevNature2020	1200	700-800 CE	Estonia_EarlyViking.SG	Saaremaa, Salme	Estonia	58.17	22.25	M	n/a (no relatives detected)	PASS	OK	0.0309	0.0062
VK495.SG	VK495	Viking	2	9	9	MargaryanWillerslevNature2020	1200	700-800 CE	Estonia_EarlyViking.SG	Saaremaa, Salme	Estonia	58.17	22.25	M	n/a (no relatives detected)	PASS	OK	0.0316	-0.0026
VK496.SG	VK496	Viking	2	9	9	MargaryanWillerslevNature2020	1200	700-800 CE	Estonia_EarlyViking.SG	Saaremaa, Salme	Estonia	58.17	22.25	M	n/a (no relatives detected)	PASS	OK	0.0294	0.0043
VK498.SG	VK498	Viking	2	9	9	MargaryanWillerslevNature2020	1200	700-800 CE	Estonia_EarlyViking.SG	Saaremaa, Salme	Estonia	58.17	22.25	M	n/a (no relatives detected)	PASS	OK	0.03	0.003
VK505.SG	VK505	Viking	9	2	9	MargaryanWillerslevNature2020	1200	700-800 CE	Estonia_EarlyViking.SG	Saaremaa, Salme	Estonia	58.17	22.25	M	n/a (no relatives detected)	PASS	OK	0.0259	0.0086
VK511.SG	VK511	Viking	9	2	9	MargaryanWillerslevNature2020	1200	700-800 CE	Estonia_EarlyViking.SG	Saaremaa, Salme	Estonia	58.17	22.25	M	n/a (no relatives detected)	PASS	OK	0.03	0.0029
VK512.SG	VK512	Viking	9	1	9	MargaryanWillerslevNature2020	1200	700-800 CE	Estonia_EarlyViking.SG	Saaremaa, Salme	Estonia	58.17	22.25	M	n/a (no relatives detected)	PASS	OK	0.0303	0.005
VK514.SG	VK514	Viking	1	2	1	MargaryanWillerslevNature2020	1200	500-1000 CE	Norway_Viking.SG	Nor North, Nordland	Norway	67.91	15.13	M	n/a (no relatives detected)	PASS	OK	0.0224	0.0094
VK550.SG	VK550	Viking	9	2	9	MargaryanWillerslevNature2020	1200	700-800 CE	Estonia_EarlyViking.SG	Saaremaa, Salme	Estonia	58.17	22.25	M	n/a (no relatives detected)	PASS	OK	0.0277	0.0083
VK545.SG	VK545	Viking	2	9	9	MargaryanWillerslevNature2020	1185	665-865 calCE	Ireland_Viking.SG	Dublin, Ship Street Great	Ireland	53.34	-6.27	M	n/a (no relatives detected)	PASS	OK	0.0186	0.0111
VK319.SG	VK319	Viking	2	9	9	MargaryanWillerslevNature2020	1150	700-900 CE	Denmark_Viking.SG	Funen, Ladby	Denmark	55.43	10.61	F	n/a (no relatives detected)	PASS	OK	0.0188	0.0156
VK529.SG	VK529	Viking	2	9	9	MargaryanWillerslevNature2020	1150	700-900 CE	Norway_Viking.SG	Nor North, Nordland	Norway	67.64	14.79	M	n/a (no relatives detected)	PASS	OK	0.0297	0.0006
VK328.SG	VK328	Viking	9	1	9	MargaryanWillerslevNature2020	1104	772-949 calCE (1182±25 BP, AAR-20111)	Denmark_Viking.SG	Jutland, Ribe	Denmark	55.33	8.76	F	n/a (no relatives detected)	PASS	OK	0.0244	0.0079
VK392.SG	VK392	Viking	2	9	9	MargaryanWillerslevNature2020	1100	700-1000 CE	Norway_Viking.SG	Nor South, Telemark	Norway	59.58	7.92	F	n/a (no relatives detected)	PASS	OK	0.0291	0.0095
VK526.SG	VK526	Viking	9	1	9	MargaryanWillerslevNature2020	1100	800-900 CE	Norway_Viking.SG	Nor North, Nordland	Norway	65.97	12.27	F	n/a (no relatives detected)	PASS	OK	0.0253	0.0071
VK548.SG	VK548	Viking	9	2	9	MargaryanWillerslevNature2020	1100	800-900 CE	Norway_Viking.SG	Nor Mid, Nord-Trondelag	Norway	63.44	11.22	F	n/a (no relatives detected)	PASS	OK	0.0283	0.0005
VK70.SG	VK70	Viking	1	2	1	MargaryanWillerslevNature2020	1100	700-1000 CE	Denmark_EarlyViking.SG	Sealand, Tollemosegard	Denmark	55.87	12.08	M	n/a (no relatives detected)	PASS	OK	0.0249	0.0088
VK355.SG	VK355	Viking	9	2	9	MargaryanWillerslevNature2020	1097	706-987 calCE (1180±45 BP, LuSNo-10546)	Sweden_Viking.SG	Oland	Sweden	56.2847	16.4094	M	n/a (no relatives detected)	PASS	OK	0.0112	0.0149
VK442.SG	VK442	Viking	2	2	0	MargaryanWillerslevNature2020	1097	706-987 calCE (1180±45 BP, LuSNo-10536)	Sweden_Viking.SG	Oland	Sweden	56.4153	16.4326	F	n/a (no relatives detected)	PASS	OK	0.0166	0.013
VK336.SG	VK336	Viking	2	9	9	MargaryanWillerslevNature2020	1091	707-990 calCE (1175±45 BP, LuSNo-10559)	Sweden_Viking.SG	Oland	Sweden	56.8058	16.7302	M	n/a (no relatives detected)	PASS	OK	0.0127	0.0129
VK332.SG	VK332	Viking	9	2	9	MargaryanWillerslevNature2020	1085	710-991 calCE (1170±45 BP, LuSNo-10564)	Sweden_Viking.SG	Oland	Sweden	56.4153	16.4326	M	n/a (no relatives detected)	PASS	OK	0.0164	0.0113
VK84.SG	VK84	Viking	9	2	9	MargaryanWillerslevNature2020	1075	850-900 CE	Denmark_Viking.SG	Jutland, Hesselbjerg	Denmark	55.95	10.2	F	n/a (no relatives detected)	PASS	OK	0.0139	0.0145
VK87.SG	VK87	Viking	1	9	9	MargaryanWillerslevNature2020	1075	850-900 CE	Denmark_Viking.SG	Jutland, Hesselbjerg	Denmark	55.95	10.2	M	n/a (no relatives detected)	PASS	OK	0.0156	0.0094
VK333.SG	VK333	Viking	9	2	9	MargaryanWillerslevNature2020	1052	772-1014 calCE (1140±50 BP, LuSNo-10267)	Sweden_Viking.SG	Oland	Sweden	56.5765	16.4602	M	n/a (no relatives detected)	PASS	OK	0.0179	0.0141
VK420.SG	VK420	Viking	2	9	9	MargaryanWillerslevNature2020	1050	700-1100 CE	Norway_Viking.SG	Nor South, Hedmark	Norway	60.8	11.1	M	n/a (no relatives detected)	PASS	OK	0.0269	0.0086
VK448.SG	VK448	Viking	9	2	9	MargaryanWillerslevNature2020	1050	700-1100 CE	Norway_Viking.SG	Nor South, Hedmark	Norway	60.8	10.87	F	n/a (no relatives detected)	PASS	OK	0.0207	0.0094
VK547.SG	VK547	Viking	2	9	9	MargaryanWillerslevNature2020	1050	700-1100 CE	Norway_Viking.SG	Nor North, Nordland	Norway	68.55	16.4	M	n/a (no relatives detected)	PASS	OK	0.0316	0.0029
VK326.SG	VK326	Viking	1	2	1	MargaryanWillerslevNature2020	1026	774-993 calCE (1133±25 BP, AAR-20100)	Denmark_Viking.SG	Jutland, Ribe	Denmark	55.33	8.76	M	n/a (no relatives detected)	PASS	OK	0.0197	0.0116
vik_stg026.SG	vik_stg026	Viking	9	2	9	KrzewinskaCurrentBiology2018	1018	774-1018 calCE (1115±35 BP, Ua-22722)	Sweden_Viking.SG	Sigtuna, church 1 (St. Gertrud)	Sweden	59.6173	17.7236	F	n/a (no relatives detected)	PASS	OK	0.0256	0.0089
VK147.SG	VK147	Viking	2	2	0	MargaryanWillerslevNature2020	1010	880-1000 CE	England_Viking.SG	England, Oxford, St John's College Oxford	United Kingdom	51.76	-1.26	M	n/a (no relatives detected)	PASS	OK	0.0249	0.0119
VK151.SG	VK151	Viking	9	2	9	MargaryanWillerslevNature2020	1010	880-1000 CE	England_Viking.SG	England, Oxford, St John's College Oxford	United Kingdom	51.76	-1.26	M	n/a (no relatives detected)	PASS	OK	0.0242	0.0062
VK165.SG	VK165	Viking	2	9	9	MargaryanWillerslevNature2020	1010	880-1000 CE	England_Viking.SG	England, Oxford, St John's College Oxford	United Kingdom	51.76	-1.26	M	n/a (no relatives detected)	PASS	OK	0.0238	0.0093
VK166.SG	VK166	Viking	2	2	0	MargaryanWillerslevNature2020	1010	880-1000 CE	England_Viking.SG	England, Oxford, St John's College Oxford	United Kingdom	51.76	-1.26	M	n/a (no relatives detected)	PASS	OK	0.0188	0.0138
VK172.SG	VK172	Viking	9	2	9	MargaryanWillerslevNature2020	1010	880-1000 CE	England_Viking.SG	England, Oxford, St John's College Oxford	United Kingdom	51.76	-1.26	M	n/a (no relatives detected)	PASS	OK	0.0251	0.0067
VK175.SG	VK175	Viking	9	2	9	MargaryanWillerslevNature2020	1010	880-1000 CE	England_Viking.SG	England, Oxford, St John's College Oxford	United Kingdom	51.76	-1.26	M	n/a (no relatives detected)	PASS	OK	0.025	0.0091
VK176.SG	VK176	Viking	1	2	1	MargaryanWillerslevNature2020	1010	880-1000 CE	England_Viking.SG	England, Oxford, St John's College Oxford	United Kingdom	51.76	-1.26	M	n/a (no relatives detected)	PASS	OK	0.0232	0.0119
VK129.SG	VK129	Viking	2	1	1	MargaryanWillerslevNature2020	1000	900-1000 CE	Iceland_Viking.SG	Ingiridarstadir	Iceland	65.79	-17.34	M	n/a (no relatives detected)	PASS	OK	0.0238	0.0064
VK265.SG	VK265	Viking	2	2	0	MargaryanWillerslevNature2020	1000	800-1100 CE	Sweden_Viking.SG	Karda	Sweden	57.18	13.93	F	n/a (no relatives detected)	PASS	OK	0.0102	0.0139
VK286.SG	VK286	Viking	1	9	9	MargaryanWillerslevNature2020	1000	900-1000 CE	Denmark_Viking.SG	Langeland, Bogevej	Denmark	54.87	10.72	M	n/a (no relatives detected)	PASS	OK	0.0136	0.0121
VK290.SG	VK290	Viking	9	2	9	MargaryanWillerslevNature2020	1000	900-1000 CE	Denmark_Viking.SG	Langeland, Kumle hoje	Denmark	54.89	10.74	M	n/a (no relatives detected)	PASS	OK	0.0277	0.0051
VK323.SG	VK323	Viking	9	2	9	MargaryanWillerslevNature2020	1000	800-1100 CE	Denmark_Viking.SG	Jutland, Ribe	Denmark	55.33	8.76	M	n/a (no relatives detected)	PASS	OK	0.0263	0.0054
VK346.SG	VK346	Viking	1	9	9	MargaryanWillerslevNature2020	1000	800-1100 CE	Sweden_Viking.SG	Oland	Sweden	56.7279	16.7192	M	n/a (no relatives detected)	PASS	OK	0.0154	0.0088
VK362.SG	VK362	Viking	9	2	9	MargaryanWillerslevNature2020	1000	900-1000 CE	Denmark_Viking.SG	Langeland, Bogevej	Denmark	54.87	10.72	M	n/a (no relatives detected)	PASS	OK	0.0182	0.0021
VK370.SG	VK370	Viking	9	2	9	MargaryanWillerslevNature2020	1000	800-1100 CE	Denmark_Viking.SG	Funen, Galgedil	Denmark	55.5	10.33	F	n/a (no relatives detected)	PASS	OK	0.029	0.0045
VK443.SG	VK443	Viking	9	2	9	MargaryanWillerslevNature2020	1000	800-1100 CE	Sweden_Viking.SG	Oland	Sweden	57.3426	17.0209	M	n/a (no relatives detected)	PASS	OK	0.0312	-0.0013
VK445.SG	VK445	Viking	1	9	9	MargaryanWillerslevNature2020	1000	800-1100 CE	Denmark_Viking.SG	Sealand, Gl. Lejre	Denmark	55.62	11.97	M	n/a (no relatives detected)	PASS	OK	0.0246	0.0046
VK516.SG	VK516	Viking	2	9	9	MargaryanWillerslevNature2020	1000	900-1000 CE	Norway_Viking.SG	Nor Mid, Sor-Trondelag	Norway	63.7	9.75	M	n/a (no relatives detected)	PASS	OK	0.0299	0.0059
VK524.SG	VK524	Viking	9	1	9	MargaryanWillerslevNature2020	1000	900-1000 CE	Norway_Viking.SG	Nor North, Nordland	Norway	66.26	12.73	M	n/a (no relatives detected)	PASS	OK	0.029	0.005
vik_grt035.SG	vik_grt035	Viking	2	1	1	KrzewinskaCurrentBiology2018	994	886-1029 calCE (1080±40 BP, Ua-22732)	Sweden_Viking.SG	Sigtuna, church 1 (St. Gertrud)	Sweden	59.6173	17.7236	M	n/a (no relatives detected)	PASS	OK	0.0254	0.0056
VK429.SG	VK429	Viking	2	2	0	MargaryanWillerslevNature2020	975	900-1050 CE	Sweden_Viking.SG	Gotland, Frojel	Sweden	57.34	18.19	F	n/a (no relatives detected)	PASS	OK	0.0244	0.0089
VK468.SG	VK468	Viking	2	1	1	MargaryanWillerslevNature2020	975	900-1050 CE	Sweden_Viking.SG	Gotland, Kopparsvik	Sweden	57.63	18.28	M	n/a (no relatives detected)	PASS	OK	0.023	0.0054
VK473.SG	VK473	Viking	9	2	9	MargaryanWillerslevNature2020	975	900-1050 CE	Sweden_Viking.SG	Gotland, Kopparsvik	Sweden	57.63	18.28	M	n/a (no relatives detected)	PASS	OK	0.0282	0.0028
VK475.SG	VK475	Viking	2	2	0	MargaryanWillerslevNature2020	975	900-1050 CE	Sweden_Viking.SG	Gotland, Kopparsvik	Sweden	57.63	18.28	M	n/a (no relatives detected)	PASS	OK	0.0347	0.0008
VK478.SG	VK478	Viking	2	9	9	MargaryanWillerslevNature2020	975	900-1050 CE	Sweden_Viking.SG	Gotland, Kopparsvik	Sweden	57.63	18.28	F	n/a (no relatives detected)	PASS	OK	0.0372	-0.0042
VK48.SG	VK48	Viking	9	2	9	MargaryanWillerslevNature2020	975	900-1050 CE	Sweden_Viking.SG	Gotland, Kopparsvik	Sweden	57.63	18.28	M	n/a (no relatives detected)	PASS	OK	0.029	0.0081
VK50.SG	VK50	Viking	1	2	1	MargaryanWillerslevNature2020	975	900-1050 CE	Sweden_Viking.SG	Gotland, Kopparsvik	Sweden	57.63	18.28	M	n/a (no relatives detected)	PASS	OK	0.0281	0.0082
VK51.SG	VK51	Viking	1	2	1	MargaryanWillerslevNature2020	975	900-1050 CE	Sweden_Viking.SG	Gotland, Kopparsvik	Sweden	57.63	18.28	M	n/a (no relatives detected)	PASS	OK	0.035	-0.0024
VK53.SG	VK53	Viking	2	9	9	MargaryanWillerslevNature2020	975	900-1050 CE	Sweden_Viking.SG	Gotland, Kopparsvik	Sweden	57.63	18.28	M	n/a (no relatives detected)	PASS	OK	0.0232	0.0025
VK58.SG	VK58	Viking	2	1	1	MargaryanWillerslevNature2020	975	900-1050 CE	Sweden_Viking.SG	Gotland, Frojel	Sweden	57.34	18.19	F	n/a (no relatives detected)	PASS	OK	0.025	0.0089
vik_84001.SG	vik_84001	Viking	2	9	9	KrzewinskaCurrentBiology2018	964	895-1033 calCE (1055±30 BP, Ua-22712)	Sweden_Viking.SG	Sigtuna, cemetery 1 (Nunnnan)	Sweden	59.6173	17.7236	M	n/a (no relatives detected)	PASS	OK	0.0257	0.0069
VK256.SG	VK256	Viking	1	9	9	MargaryanWillerslevNature2020	953	970-1025 CE	England_Viking.SG	England, Dorset, Ridgeway Hill Mass Grave	United Kingdom	50.67	-2.47	M	n/a (no relatives detected)	PASS	OK	0.0223	0.0083
VK259.SG	VK259	Viking	2	9	9	MargaryanWillerslevNature2020	953	970-1025 CE	England_Viking.SG	England, Dorset, Ridgeway Hill Mass Grave	United Kingdom	50.67	-2.47	M	n/a (no relatives detected)	PASS	OK	0.0206	0.0113
VK263.SG	VK263	Viking	1	1	2	MargaryanWillerslevNature2020	953	970-1025 CE	England_Viking.SG	England, Dorset, Ridgeway Hill Mass Grave	United Kingdom	50.67	-2.47	M	n/a (no relatives detected)	PASS	OK	0.0213	0.0036
VK264.SG	VK264	Viking	9	2	9	MargaryanWillerslevNature2020	953	970-1025 CE	England_Viking.SG	England, Dorset, Ridgeway Hill Mass Grave	United Kingdom	50.67	-2.47	M	n/a (no relatives detected)	PASS	OK	0.0188	0.012
VK324.SG	VK324	Viking	9	2	9	MargaryanWillerslevNature2020	935	978-1120 calCE (1025±25 BP, AAR-20086)	Denmark_Viking.SG	Jutland, Ribe	Denmark	55.33	8.76	M	n/a (no relatives detected)	PASS	OK	0.0206	0.0093
VK322.SG	VK322	Viking	9	2	9	MargaryanWillerslevNature2020	934	979-1120 calCE (1024±25 BP, AAR-20096)	Denmark_Viking.SG	Jutland, Ribe	Denmark	55.33	8.76	F	n/a (no relatives detected)	PASS	OK	0.0185	0.0103
vik_stg021.SG	vik_stg021	Viking	2	2	0	KrzewinskaCurrentBiology2018	919	901-1154 calCE (1020±35 BP, Ua-22728)	Sweden_Viking.SG	Sigtuna, church 1 (St. Gertrud)	Sweden	59.6173	17.7236	F	n/a (no relatives detected)	PASS	OK	0.0228	0.0057
VK220.SG	VK220	Viking	9	2	9	MargaryanWillerslevNature2020	900	900-1200 CE	Russia_Viking.SG	Ladoga	Russia	60	32.3	M	n/a (no relatives detected)	PASS	OK	0.0293	0.0042
VK29.SG	VK29	Viking	1	2	1	MargaryanWillerslevNature2020	900	900-1200 CE	Sweden_Viking.SG	Skara, Varnhem	Sweden	58.38	13.65	M	n/a (no relatives detected)	PASS	OK	0.0284	0.0064
VK303.SG	VK303	Viking	9	2	9	MargaryanWillerslevNature2020	900	900-1200 CE	Sweden_Viking.SG	Skara, Varnhem	Sweden	58.38	13.65	F	n/a (no relatives detected)	PASS	OK	0.03	0.0064
VK308.SG	VK308	Viking	2	9	9	MargaryanWillerslevNature2020	900	900-1200 CE	Sweden_Viking.SG	Skara, Varnhem	Sweden	58.38	13.65	M	n/a (no relatives detected)	PASS	OK	0.0279	0.0032
VK31.SG	VK31	Viking	1	9	9	MargaryanWillerslevNature2020	900	900-1200 CE	Sweden_Viking.SG	Skara, Varnhem	Sweden	58.38	13.65	M	n/a (no relatives detected)	PASS	OK	0.0215	0.0106
VK34.SG	VK34	Viking	2	9	9	MargaryanWillerslevNature2020	900	900-1200 CE	Sweden_Viking.SG	Skara, Varnhem	Sweden	58.38	13.65	M	n/a (no relatives detected)	PASS	OK	0.0253	0.005
VK396.SG	VK396	Viking	9	2	9	MargaryanWillerslevNature2020	900	900-1200 CE	Sweden_Viking.SG	Skara, Varnhem	Sweden	58.38	13.65	M	n/a (no relatives detected)	PASS	OK	0.0194	0.0126
VK398.SG	VK398	Viking	2	2	0	MargaryanWillerslevNature2020	900	900-1200 CE	Sweden_Viking.SG	Skara, Varnhem	Sweden	58.38	13.65	M	n/a (no relatives detected)	PASS	OK	0.0221	0.0103
VK404.SG	VK404	Viking	1	2	1	MargaryanWillerslevNature2020	900	900-1200 CE	Sweden_Viking.SG	Skara, Varnhem	Sweden	58.38	13.65	M	n/a (no relatives detected)	PASS	OK	0.0278	0.0051
VK40.SG	VK40	Viking	2	2	0	MargaryanWillerslevNature2020	900	900-1200 CE	Sweden_Viking.SG	Skara, Varnhem	Sweden	58.38	13.65	M	n/a (no relatives detected)	PASS	OK	0.0246	0.0093
VK42.SG	VK42	Viking	2	2	0	MargaryanWillerslevNature2020	900	900-1200 CE	Sweden_Viking.SG	Skara, Varnhem	Sweden	58.38	13.65	M	n/a (no relatives detected)	PASS	OK	0.0234	0.0086
VK353.SG	VK353	Viking	9	2	9	MargaryanWillerslevNature2020	893	901-1162 calCE (1005±45 BP, LuSNo-10539)	Sweden_Viking.SG	Oland	Sweden	56.4153	16.4326	F	n/a (no relatives detected)	PASS	OK	0.015	0.0178
VK101.SG	VK101	Viking	2	2	0	MargaryanWillerslevNature2020	850	900-1300 CE	Iceland_Viking.SG	Hofstadir	Iceland	65.61	-17.16	M	n/a (no relatives detected)	PASS	OK	0.0193	0.0101
VK102.SG	VK102	Viking	2	2	0	MargaryanWillerslevNature2020	850	900-1300 CE	Iceland_Viking.SG	Hofstadir	Iceland	65.61	-17.16	M	n/a (no relatives detected)	PASS	OK	0.0272	0.0059
VK225.SG	VK225	Viking	1	9	9	MargaryanWillerslevNature2020	850	900-1300 CE	Iceland_Viking.SG	Hofstadir	Iceland	65.61	-17.16	M	n/a (no relatives detected)	PASS	OK	0.0267	0.0059
VK95.SG	VK95	Viking	2	2	0	MargaryanWillerslevNature2020	850	900-1300 CE	Iceland_Viking.SG	Hofstadir	Iceland	65.61	-17.16	M	n/a (no relatives detected)	PASS	OK	0.024	0.0082
VK98.SG	VK98	Viking	2	2	0	MargaryanWillerslevNature2020	850	900-1300 CE	Iceland_Viking.SG	Hofstadir	Iceland	65.61	-17.16	M	n/a (no relatives detected)	PASS	OK	0.0246	0.0005
VK99.SG	VK99	Viking	2	2	0	MargaryanWillerslevNature2020	850	900-1300 CE	Iceland_Viking.SG	Hofstadir	Iceland	65.61	-17.16	F	n/a (no relatives detected)	PASS	OK	0.0253	0.0071
VK118.SG	VK118	Viking	9	2	9	MargaryanWillerslevNature2020	750	1100-1300 CE	Norway_Medieval.SG	Nor Mid, Trondheim	Norway	63.43	10.39	F	n/a (no relatives detected)	PASS	OK	0.0211	0.0101
VK541.SG	VK541	Viking	9	2	9	MargaryanWillerslevNature2020	700	1200-1300 CE	Ukraine_Medieval.SG	Lutsk	Ukraine	50.74	25.32	M	n/a (no relatives detected)	PASS	OK	0.0219	-0.0018
VK342.SG	VK342	Viking	1	9	9	MargaryanWillerslevNature2020	1000	800-1100 CE	Sweden_Viking.SG	Oland	Sweden	56.4441	16.5656	M	Oland Family A (2 Members) (VK342.SG, VK354.SG have a 2d relationship)	PASS	OK	0.0276	0.0045
VK555.SG	VK555	Viking	1	9	9	MargaryanWillerslevNature2020	1200	700-800 CE	Estonia_EarlyViking.SG	Saaremaa, Salme	Estonia	58.17	22.25	M	Saaremaa, Salme Family A (5 Members) (VK490.SG, VK555.SG have a 3d or more distant relationship; VK485.SG, VK490.SG, VK483.SG, VK497.SG are brothers)	PASS	OK	0.0282	0.009
VK539.SG	VK539	Viking	1	9	9	MargaryanWillerslevNature2020	900	900-1200 CE	Ukraine_Viking.SG	Shestovitsa	Ukraine	51.37	31.18	M	Shestovitsa Family A (2 Members) (VK539.SG, VK540.SG have a 1d relationship)	PASS	OK	0.031	0.0018
VK406.SG	VK406	Viking	9	2	9	MargaryanWillerslevNature2020	900	900-1200 CE	Sweden_Viking.SG	Skara, Varnhem	Sweden	58.38	13.65	M	Skara, Varnhem Family A (2 Members) (VK33.SG, VK406.SG have a 1d relationship)	PASS	OK	0.0269	0.0054

## Sheet: Supplementary table 3
Supplementary table 3: List of modern reference samples from 1000 Genomes and their APOE status
CEU: Northern Europeans from Utah			Genotype Code	Status
GBR: British in England and Scotland			2	Homozygous reference
IBS: Iberian populations in Spain			1	Heterozygous
TSI: Toscani in Italia			0	Homozygous alternative
			(in case of e3, a 0 represent two e3 alleles, whilst a 2 represents no e3 alleles present)
Version ID	Master ID	rs429358	rs7412	e3	PC1	PC2	1000G label
NA06984.SG	NA06984	2	1	1	0.0268	0.0084	CEU
NA06985.SG	NA06985	2	2	0	0.0248	0.0016	CEU
NA06986.SG	NA06986	2	2	0	0.0296	0.008	CEU
NA06989.SG	NA06989	1	1	2	0.0301	0.0023	CEU
NA06994.SG	NA06994	2	1	1	0.0277	0.004	CEU
NA07000.SG	NA07000	1	2	1	0.0273	0.004	CEU
NA07037.SG	NA07037	2	2	0	0.0266	0.0071	CEU
NA07048.SG	NA07048	2	1	1	0.0271	0.0056	CEU
NA07051.SG	NA07051	2	2	0	0.0289	0.0052	CEU
NA07056.SG	NA07056	1	2	1	0.0283	0.0083	CEU
NA07347.SG	NA07347	2	2	0	0.0243	0.0076	CEU
NA07357.SG	NA07357	2	2	0	0.0267	0.0065	CEU
NA10847.SG	NA10847	2	2	0	0.028	0.003	CEU
NA10851.SG	NA10851	2	2	0	0.0305	0.0078	CEU
NA11829.SG	NA11829	2	2	0	0.0297	0.0044	CEU
NA11830.SG	NA11830	2	2	0	0.0299	0.0034	CEU
NA11831.SG	NA11831	1	2	1	0.0273	0.0072	CEU
NA11832.SG	NA11832	1	2	1	0.0231	0.0046	CEU
NA11840.SG	NA11840	1	2	1	0.031	0.0056	CEU
NA11843.SG	NA11843	2	2	0	0.0265	0.0044	CEU
NA11881.SG	NA11881	2	1	1	0.0255	0.0011	CEU
NA11892.SG	NA11892	1	2	1	0.027	0.0092	CEU
NA11893.SG	NA11893	2	2	0	0.0255	0.0069	CEU
NA11894.SG	NA11894	1	2	1	0.0274	0.0058	CEU
NA11918.SG	NA11918	2	2	0	0.0265	0.008	CEU
NA11919.SG	NA11919	1	2	1	0.0262	0.0012	CEU
NA11920.SG	NA11920	2	2	0	0.0273	0.0086	CEU
NA11930.SG	NA11930	2	2	0	0.023	0.004	CEU
NA11931.SG	NA11931	2	2	0	0.03	0.0055	CEU
NA11932.SG	NA11932	2	2	0	0.0252	0.0068	CEU
NA11933.SG	NA11933	2	2	0	0.0259	0.0055	CEU
NA11992.SG	NA11992	2	2	0	0.0257	0.0062	CEU
NA11994.SG	NA11994	2	2	0	0.0266	0.0016	CEU
NA11995.SG	NA11995	2	2	0	0.0265	0.0057	CEU
NA12003.SG	NA12003	1	2	1	0.0311	0.0037	CEU
NA12004.SG	NA12004	2	2	0	0.0255	0.0078	CEU
NA12005.SG	NA12005	1	2	1	0.0277	0.0064	CEU
NA12006.SG	NA12006	2	1	1	0.0272	0.0053	CEU
NA12043.SG	NA12043	2	2	0	0.0273	0.0058	CEU
NA12044.SG	NA12044	2	2	0	0.0286	0.006	CEU
NA12045.SG	NA12045	2	2	0	0.0253	0.0068	CEU
NA12046.SG	NA12046	2	2	0	0.0265	0.0033	CEU
NA12058.SG	NA12058	2	1	1	0.0267	0.0032	CEU
NA12144.SG	NA12144	2	1	1	0.0194	0.0025	CEU
NA12154.SG	NA12154	2	1	1	0.028	0.0023	CEU
NA12155.SG	NA12155	2	2	0	0.0283	0.0076	CEU
NA12156.SG	NA12156	1	2	1	0.0287	0.0037	CEU
NA12234.SG	NA12234	0	2	2	0.0261	0.0057	CEU
NA12249.SG	NA12249	2	2	0	0.0315	-0.002	CEU
NA12272.SG	NA12272	1	2	1	0.0246	0.0076	CEU
NA12273.SG	NA12273	2	2	0	0.0244	0.0062	CEU
NA12275.SG	NA12275	1	2	1	0.0273	0.0064	CEU
NA12282.SG	NA12282	2	2	0	0.0232	0.0051	CEU
NA12283.SG	NA12283	2	2	0	0.0212	0.006	CEU
NA12286.SG	NA12286	2	2	0	0.0236	-0.0008	CEU
NA12287.SG	NA12287	2	2	0	0.0248	0.0077	CEU
NA12340.SG	NA12340	1	2	1	0.0276	0.0086	CEU
NA12341.SG	NA12341	1	2	1	0.0253	0.0035	CEU
NA12342.SG	NA12342	2	2	0	0.0267	0.004	CEU
NA12347.SG	NA12347	1	2	1	0.0282	0.0035	CEU
NA12348.SG	NA12348	2	2	0	0.0262	0.0022	CEU
NA12383.SG	NA12383	2	2	0	0.0239	0.0066	CEU
NA12399.SG	NA12399	2	2	0	0.0266	0.0038	CEU
NA12400.SG	NA12400	2	2	0	0.0273	0.0052	CEU
NA12413.SG	NA12413	2	1	1	0.0235	0.0084	CEU
NA12414.SG	NA12414	1	2	1	0.0275	0.0033	CEU
NA12489.SG	NA12489	0	2	2	0.0262	0.0055	CEU
NA12546.SG	NA12546	2	2	0	0.0243	0.0061	CEU
NA12716.SG	NA12716	1	2	1	0.0276	0.007	CEU
NA12717.SG	NA12717	2	2	0	0.0262	0.0098	CEU
NA12718.SG	NA12718	1	2	1	0.0259	0.0032	CEU
NA12748.SG	NA12748	2	2	0	0.0282	0.0036	CEU
NA12749.SG	NA12749	1	2	1	0.0258	0.003	CEU
NA12750.SG	NA12750	1	2	1	0.0257	0.0089	CEU
NA12751.SG	NA12751	1	2	1	0.027	0.0037	CEU
NA12760.SG	NA12760	2	2	0	0.0228	0.0047	CEU
NA12761.SG	NA12761	2	1	1	0.0298	0.0083	CEU
NA12762.SG	NA12762	2	2	0	0.0265	0.0046	CEU
NA12763.SG	NA12763	2	2	0	0.0242	0.0047	CEU
NA12775.SG	NA12775	2	2	0	0.0271	0.0065	CEU
NA12776.SG	NA12776	1	1	2	0.0281	0.0045	CEU
NA12777.SG	NA12777	2	2	0	0.0261	0.0063	CEU
NA12778.SG	NA12778	1	2	1	0.0268	0.0035	CEU
NA12812.SG	NA12812	1	2	1	0.0266	0.0047	CEU
NA12813.SG	NA12813	2	1	1	0.024	0.0071	CEU
NA12814.SG	NA12814	2	2	0	0.0282	0.004	CEU
NA12815.SG	NA12815	2	2	0	0.0288	0.0051	CEU
NA12827.SG	NA12827	1	2	1	0.0295	0.0057	CEU
NA12828.SG	NA12828	2	2	0	0.0245	0.0055	CEU
NA12829.SG	NA12829	2	2	0	0.0247	0.0091	CEU
NA12830.SG	NA12830	1	2	1	0.0251	0.0043	CEU
NA12842.SG	NA12842	1	2	1	0.0282	0.0036	CEU
NA12843.SG	NA12843	2	2	0	0.0284	0.0011	CEU
NA12872.SG	NA12872	2	2	0	0.0267	0.0029	CEU
NA12873.SG	NA12873	1	2	1	0.0262	0.0068	CEU
NA12874.SG	NA12874	2	2	0	0.0261	0.006	CEU
NA12878.SG	NA12878	2	2	0	0.0284	0.0063	CEU
NA12889.SG	NA12889	2	2	0	0.0237	0.0028	CEU
NA12890.SG	NA12890	1	2	1	0.0272	0.0039	CEU
HG00096.SG	HG00096	2	2	0	0.0296	0.0042	GBR
HG00097.SG	HG00097	1	2	1	0.0277	0.0065	GBR
HG00099.SG	HG00099	2	2	0	0.0291	0.0045	GBR
HG00100.SG	HG00100	2	2	0	0.0261	0.0105	GBR
HG00101.SG	HG00101	1	2	1	0.0275	0.0022	GBR
HG00102.SG	HG00102	2	1	1	0.0316	0.0088	GBR
HG00103.SG	HG00103	2	2	0	0.0322	0.0076	GBR
HG00105.SG	HG00105	2	2	0	0.032	0.0093	GBR
HG00106.SG	HG00106	2	2	0	0.0314	0.0031	GBR
HG00107.SG	HG00107	2	2	0	0.0291	0.0039	GBR
HG00108.SG	HG00108	2	2	0	0.0287	0.0041	GBR
HG00109.SG	HG00109	1	2	1	0.029	0.0076	GBR
HG00110.SG	HG00110	2	2	0	0.0298	0.0028	GBR
HG00111.SG	HG00111	2	2	0	0.0288	0.0056	GBR
HG00112.SG	HG00112	1	2	1	0.0287	0.0037	GBR
HG00113.SG	HG00113	2	2	0	0.0281	0.0034	GBR
HG00114.SG	HG00114	2	2	0	0.028	0.0046	GBR
HG00115.SG	HG00115	2	2	0	0.0264	0.0036	GBR
HG00116.SG	HG00116	2	2	0	0.0268	0.0045	GBR
HG00117.SG	HG00117	2	2	0	0.0283	0.0044	GBR
HG00118.SG	HG00118	2	2	0	0.0265	0.0055	GBR
HG00119.SG	HG00119	2	2	0	0.0287	0.0048	GBR
HG00120.SG	HG00120	2	1	1	0.0318	0.0094	GBR
HG00121.SG	HG00121	1	2	1	0.0302	0.0009	GBR
HG00122.SG	HG00122	2	2	0	0.0308	0.0049	GBR
HG00123.SG	HG00123	1	2	1	0.0289	0.0037	GBR
HG00125.SG	HG00125	1	2	1	0.0309	0.0018	GBR
HG00126.SG	HG00126	2	2	0	0.0301	0.0097	GBR
HG00127.SG	HG00127	2	0	2	0.0272	0.0048	GBR
HG00128.SG	HG00128	2	2	0	0.0283	0.0074	GBR
HG00129.SG	HG00129	2	2	0	0.0298	0.0086	GBR
HG00130.SG	HG00130	2	2	0	0.0266	0.0085	GBR
HG00131.SG	HG00131	1	2	1	0.0274	0.0071	GBR
HG00132.SG	HG00132	2	2	0	0.0252	0.0058	GBR
HG00133.SG	HG00133	2	2	0	0.0274	0.0079	GBR
HG00136.SG	HG00136	0	2	2	0.0283	0.0046	GBR
HG00137.SG	HG00137	2	1	1	0.0287	0.0097	GBR
HG00138.SG	HG00138	2	2	0	0.0272	0.0078	GBR
HG00139.SG	HG00139	2	2	0	0.0251	0.0067	GBR
HG00140.SG	HG00140	2	2	0	0.0272	0.0064	GBR
HG00141.SG	HG00141	2	1	1	0.0262	0.0052	GBR
HG00142.SG	HG00142	2	2	0	0.0245	0.008	GBR
HG00143.SG	HG00143	2	2	0	0.0256	0.0043	GBR
HG00145.SG	HG00145	1	2	1	0.0244	0.0053	GBR
HG00146.SG	HG00146	2	2	0	0.0273	0.0101	GBR
HG00148.SG	HG00148	2	2	0	0.0264	0.0035	GBR
HG00149.SG	HG00149	1	2	1	0.0256	0.0073	GBR
HG00150.SG	HG00150	1	1	2	0.0269	0.0029	GBR
HG00151.SG	HG00151	2	2	0	0.028	0.007	GBR
HG00154.SG	HG00154	2	1	1	0.0265	0.0056	GBR
HG00155.SG	HG00155	1	1	2	0.0255	0.008	GBR
HG00157.SG	HG00157	2	2	0	0.0275	0.0053	GBR
HG00158.SG	HG00158	2	1	1	0.0267	0.0026	GBR
HG00159.SG	HG00159	1	2	1	0.0271	0.0034	GBR
HG00160.SG	HG00160	1	2	1	0.0307	0.0035	GBR
HG00231.SG	HG00231	1	2	1	0.0279	0.002	GBR
HG00232.SG	HG00232	2	2	0	0.0277	0.0061	GBR
HG00233.SG	HG00233	2	2	0	0.0281	0.0128	GBR
HG00234.SG	HG00234	0	2	2	0.0298	0.0074	GBR
HG00235.SG	HG00235	2	2	0	0.027	0.0043	GBR
HG00236.SG	HG00236	1	2	1	0.0262	0.0106	GBR
HG00237.SG	HG00237	2	2	0	0.0262	0.0061	GBR
HG00238.SG	HG00238	2	1	1	0.0256	0.0048	GBR
HG00239.SG	HG00239	2	1	1	0.026	0.0062	GBR
HG00240.SG	HG00240	2	2	0	0.0272	0.0064	GBR
HG00242.SG	HG00242	2	1	1	0.0268	0.0054	GBR
HG00243.SG	HG00243	2	2	0	0.0268	0.0071	GBR
HG00244.SG	HG00244	2	2	0	0.0264	0.0046	GBR
HG00245.SG	HG00245	2	2	0	0.0251	0.0098	GBR
HG00246.SG	HG00246	2	2	0	0.0258	0.0043	GBR
HG00250.SG	HG00250	1	2	1	0.0261	0.007	GBR
HG00251.SG	HG00251	2	2	0	0.0263	0.0066	GBR
HG00252.SG	HG00252	2	2	0	0.0289	0.0071	GBR
HG00253.SG	HG00253	2	2	0	0.0284	0.008	GBR
HG00254.SG	HG00254	2	1	1	0.0245	0.0086	GBR
HG00255.SG	HG00255	1	2	1	0.0281	0.0044	GBR
HG00256.SG	HG00256	2	2	0	0.0279	0.0086	GBR
HG00257.SG	HG00257	2	2	0	0.0255	0.0041	GBR
HG00258.SG	HG00258	1	2	1	0.0253	0.0076	GBR
HG00259.SG	HG00259	2	2	0	0.0271	0.0065	GBR
HG00260.SG	HG00260	1	2	1	0.0272	0.0044	GBR
HG00261.SG	HG00261	1	2	1	0.0257	0.0063	GBR
HG00262.SG	HG00262	1	2	1	0.0269	0.0062	GBR
HG00263.SG	HG00263	2	2	0	0.0273	0.0066	GBR
HG00264.SG	HG00264	2	2	0	0.0274	0.0067	GBR
HG00265.SG	HG00265	2	2	0	0.028	0.0081	GBR
HG01334.SG	HG01334	2	2	0	0.0273	0.003	GBR
HG01789.SG	HG01789	1	2	1	0.0278	0.0085	GBR
HG01790.SG	HG01790	0	2	2	0.0253	0.0052	GBR
HG01791.SG	HG01791	0	2	2	0.0257	0.0051	GBR
HG02215.SG	HG02215	1	2	1	0.0268	0.0092	GBR
HG01500.SG	HG01500	2	2	0	0.0111	0.0269	IBS
HG01501.SG	HG01501	2	1	1	0.0122	0.0261	IBS
HG01504.SG	HG01504	2	2	0	0.0119	0.0291	IBS
HG01506.SG	HG01506	2	2	0	0.0146	0.0245	IBS
HG01507.SG	HG01507	2	2	0	0.0152	0.0255	IBS
HG01509.SG	HG01509	1	2	1	0.0097	0.0246	IBS
HG01510.SG	HG01510	2	2	0	0.0144	0.022	IBS
HG01512.SG	HG01512	1	2	1	0.0198	0.0261	IBS
HG01513.SG	HG01513	1	2	1	0.0191	0.0273	IBS
HG01515.SG	HG01515	2	2	0	0.0217	0.0242	IBS
HG01516.SG	HG01516	2	2	0	0.0231	0.0296	IBS
HG01518.SG	HG01518	1	2	1	0.0215	0.024	IBS
HG01519.SG	HG01519	2	2	0	0.023	0.0277	IBS
HG01521.SG	HG01521	1	2	1	0.0243	0.0266	IBS
HG01522.SG	HG01522	2	2	0	0.0234	0.0247	IBS
HG01524.SG	HG01524	2	2	0	0.0144	0.0247	IBS
HG01525.SG	HG01525	1	2	1	0.0109	0.023	IBS
HG01527.SG	HG01527	2	2	0	0.0092	0.0288	IBS
HG01528.SG	HG01528	2	2	0	0.0126	0.032	IBS
HG01530.SG	HG01530	2	2	0	0.0148	0.0244	IBS
HG01531.SG	HG01531	1	2	1	0.0129	0.0203	IBS
HG01536.SG	HG01536	2	2	0	0.0192	0.0222	IBS
HG01537.SG	HG01537	2	2	0	0.0161	0.0193	IBS
HG01602.SG	HG01602	2	2	0	0.0107	0.0215	IBS
HG01603.SG	HG01603	2	2	0	0.0135	0.0207	IBS
HG01605.SG	HG01605	2	2	0	0.0169	0.0252	IBS
HG01606.SG	HG01606	1	2	1	0.0176	0.0254	IBS
HG01607.SG	HG01607	2	2	0	0.0126	0.0217	IBS
HG01608.SG	HG01608	1	1	2	0.0144	0.0277	IBS
HG01610.SG	HG01610	2	2	0	0.0092	0.0223	IBS
HG01612.SG	HG01612	1	2	1	0.0104	0.0199	IBS
HG01613.SG	HG01613	2	2	0	0.016	0.018	IBS
HG01615.SG	HG01615	2	2	0	0.0164	0.0214	IBS
HG01617.SG	HG01617	1	2	1	0.013	0.0235	IBS
HG01618.SG	HG01618	1	2	1	0.0131	0.0219	IBS
HG01619.SG	HG01619	2	2	0	0.0111	0.0249	IBS
HG01620.SG	HG01620	2	2	0	0.0119	0.0247	IBS
HG01623.SG	HG01623	2	2	0	0.0124	0.029	IBS
HG01624.SG	HG01624	2	2	0	0.0117	0.0273	IBS
HG01625.SG	HG01625	1	1	2	0.0153	0.0207	IBS
HG01626.SG	HG01626	2	2	0	0.0052	0.0163	IBS
HG01631.SG	HG01631	1	2	1	0.014	0.0184	IBS
HG01632.SG	HG01632	2	2	0	0.0099	0.0172	IBS
HG01668.SG	HG01668	1	2	1	0.0088	0.0172	IBS
HG01669.SG	HG01669	2	2	0	0.0065	0.0252	IBS
HG01670.SG	HG01670	2	2	0	0.0115	0.0179	IBS
HG01672.SG	HG01672	2	1	1	0.0155	0.016	IBS
HG01673.SG	HG01673	2	2	0	0.0159	0.0232	IBS
HG01675.SG	HG01675	2	2	0	0.0173	0.0285	IBS
HG01676.SG	HG01676	1	1	2	0.0212	0.032	IBS
HG01678.SG	HG01678	2	2	0	0.0163	0.0287	IBS
HG01679.SG	HG01679	2	2	0	0.0167	0.0254	IBS
HG01680.SG	HG01680	2	2	0	0.0172	0.0288	IBS
HG01682.SG	HG01682	1	2	1	0.0188	0.0277	IBS
HG01684.SG	HG01684	1	2	1	0.0177	0.0266	IBS
HG01685.SG	HG01685	2	1	1	0.012	0.0239	IBS
HG01686.SG	HG01686	2	2	0	0.0158	0.0274	IBS
HG01697.SG	HG01697	2	2	0	0.0128	0.0245	IBS
HG01699.SG	HG01699	1	2	1	0.0113	0.0273	IBS
HG01700.SG	HG01700	2	2	0	0.0227	0.0261	IBS
HG01702.SG	HG01702	2	1	1	0.0223	0.0292	IBS
HG01704.SG	HG01704	2	2	0	0.0083	0.0258	IBS
HG01705.SG	HG01705	2	2	0	0.0132	0.0278	IBS
HG01707.SG	HG01707	2	2	0	0.0146	0.023	IBS
HG01708.SG	HG01708	2	2	0	0.0114	0.0138	IBS
HG01709.SG	HG01709	2	2	0	0.0128	0.0192	IBS
HG01710.SG	HG01710	1	2	1	0.0108	0.018	IBS
HG01746.SG	HG01746	1	2	1	0.0173	0.0275	IBS
HG01747.SG	HG01747	2	1	1	0.0154	0.0246	IBS
HG01756.SG	HG01756	2	2	0	0.0114	0.0186	IBS
HG01757.SG	HG01757	2	2	0	0.0087	0.0165	IBS
HG01761.SG	HG01761	2	2	0	0.0169	0.0279	IBS
HG01762.SG	HG01762	2	2	0	0.0192	0.0241	IBS
HG01765.SG	HG01765	2	2	0	0.0132	0.0205	IBS
HG01766.SG	HG01766	1	2	1	0.0115	0.0236	IBS
HG01767.SG	HG01767	2	2	0	0.0081	0.0224	IBS
HG01768.SG	HG01768	2	1	1	0.0097	0.0218	IBS
HG01770.SG	HG01770	1	1	2	0.0132	0.0269	IBS
HG01771.SG	HG01771	2	2	0	0.0159	0.0183	IBS
HG01773.SG	HG01773	2	2	0	0.017	0.0282	IBS
HG01775.SG	HG01775	2	2	0	0.0153	0.0209	IBS
HG01776.SG	HG01776	2	2	0	0.016	0.0173	IBS
HG01777.SG	HG01777	2	2	0	0.0163	0.02	IBS
HG01779.SG	HG01779	2	2	0	0.0177	0.0183	IBS
HG01781.SG	HG01781	1	2	1	0.0159	0.0182	IBS
HG01783.SG	HG01783	1	2	1	0.0102	0.0176	IBS
HG01784.SG	HG01784	2	2	0	0.0107	0.0243	IBS
HG01785.SG	HG01785	1	2	1	0.0199	0.0192	IBS
HG01786.SG	HG01786	2	2	0	0.0162	0.016	IBS
HG02219.SG	HG02219	2	2	0	0.0137	0.0193	IBS
HG02220.SG	HG02220	2	2	0	0.0154	0.0178	IBS
HG02221.SG	HG02221	2	2	0	0.0144	0.0221	IBS
HG02223.SG	HG02223	2	2	0	0.0164	0.0173	IBS
HG02224.SG	HG02224	2	2	0	0.0154	0.0192	IBS
HG02230.SG	HG02230	2	2	0	0.0178	0.0145	IBS
HG02231.SG	HG02231	2	1	1	0.0163	0.0168	IBS
HG02232.SG	HG02232	2	2	0	0.0097	0.0209	IBS
HG02233.SG	HG02233	2	2	0	0.0093	0.022	IBS
HG02235.SG	HG02235	1	2	1	0.0128	0.022	IBS
HG02236.SG	HG02236	2	2	0	0.0143	0.0184	IBS
HG02238.SG	HG02238	2	2	0	0.0151	0.03	IBS
HG02239.SG	HG02239	2	2	0	0.0059	0.0147	IBS
NA20502.SG	NA20502	2	2	0	0.0039	0.0068	TSI
NA20503.SG	NA20503	1	2	1	0.0044	0.004	TSI
NA20504.SG	NA20504	2	2	0	0.0046	0.0045	TSI
NA20505.SG	NA20505	1	2	1	0.0067	0.0079	TSI
NA20506.SG	NA20506	2	2	0	0.0033	0.0047	TSI
NA20507.SG	NA20507	1	1	2	0.006	0.007	TSI
NA20508.SG	NA20508	1	2	1	0.0046	0.0048	TSI
NA20509.SG	NA20509	2	1	1	0.0034	0.0114	TSI
NA20510.SG	NA20510	1	2	1	0.0057	0.0074	TSI
NA20511.SG	NA20511	1	2	1	0.0078	0.005	TSI
NA20512.SG	NA20512	2	1	1	0.0031	0.0072	TSI
NA20513.SG	NA20513	2	1	1	0.0023	0.004	TSI
NA20514.SG	NA20514	2	2	0	0.0051	0.0072	TSI
NA20515.SG	NA20515	1	2	1	0.007	0.0069	TSI
NA20516.SG	NA20516	2	2	0	0.0067	0.0045	TSI
NA20517.SG	NA20517	2	2	0	0.0073	0.0095	TSI
NA20518.SG	NA20518	2	2	0	0.0082	0.0061	TSI
NA20519.SG	NA20519	2	1	1	0.0059	0.0054	TSI
NA20520.SG	NA20520	1	2	1	0.0053	0.0085	TSI
NA20521.SG	NA20521	2	2	0	0.0049	0.007	TSI
NA20522.SG	NA20522	2	2	0	0.0068	0.0084	TSI
NA20524.SG	NA20524	2	2	0	0.0093	0.0046	TSI
NA20525.SG	NA20525	2	2	0	0.0051	0.0084	TSI
NA20527.SG	NA20527	2	2	0	0.0067	0.0111	TSI
NA20528.SG	NA20528	1	2	1	0.0054	0.0048	TSI
NA20529.SG	NA20529	2	2	0	0.0034	0.0087	TSI
NA20530.SG	NA20530	1	2	1	0.0077	0.0106	TSI
NA20531.SG	NA20531	2	2	0	0.0055	0.0074	TSI
NA20532.SG	NA20532	2	2	0	0.0041	0.0078	TSI
NA20533.SG	NA20533	2	2	0	0.0061	0.0067	TSI
NA20534.SG	NA20534	1	2	1	0.0043	0.0059	TSI
NA20535.SG	NA20535	2	2	0	0.0064	0.0076	TSI
NA20536.SG	NA20536	2	2	0	0.0054	0.0046	TSI
NA20538.SG	NA20538	2	2	0	0.0049	0.0103	TSI
NA20539.SG	NA20539	2	2	0	0.0049	0.0046	TSI
NA20540.SG	NA20540	2	2	0	0.007	0.0074	TSI
NA20541.SG	NA20541	2	2	0	0.0064	0.0099	TSI
NA20542.SG	NA20542	2	1	1	0.0064	0.0068	TSI
NA20543.SG	NA20543	2	2	0	0.0059	0.0067	TSI
NA20544.SG	NA20544	2	2	0	0.0052	0.0055	TSI
NA20581.SG	NA20581	1	2	1	0.0055	0.0083	TSI
NA20582.SG	NA20582	2	2	0	0.0043	0.0062	TSI
NA20585.SG	NA20585	2	2	0	0.0043	0.0075	TSI
NA20586.SG	NA20586	2	2	0	0.0036	0.0063	TSI
NA20587.SG	NA20587	2	2	0	0.0077	0.0088	TSI
NA20588.SG	NA20588	2	2	0	0.0055	0.0077	TSI
NA20589.SG	NA20589	2	2	0	0.004	0.0065	TSI
NA20752.SG	NA20752	2	2	0	0.0051	0.0104	TSI
NA20753.SG	NA20753	2	2	0	0.0027	0.0062	TSI
NA20754.SG	NA20754	2	2	0	0.004	0.0051	TSI
NA20755.SG	NA20755	2	2	0	0.0039	0.0079	TSI
NA20756.SG	NA20756	2	2	0	0.0043	0.0085	TSI
NA20757.SG	NA20757	2	1	1	0.003	0.0093	TSI
NA20758.SG	NA20758	2	2	0	0.0039	0.0054	TSI
NA20759.SG	NA20759	2	2	0	0.0044	0.0052	TSI
NA20760.SG	NA20760	2	2	0	0.0084	0.0068	TSI
NA20761.SG	NA20761	2	2	0	0.0074	0.0074	TSI
NA20762.SG	NA20762	2	2	0	0.0057	0.0068	TSI
NA20763.SG	NA20763	2	2	0	0.0073	0.0087	TSI
NA20764.SG	NA20764	1	1	2	0.006	0.0067	TSI
NA20765.SG	NA20765	2	2	0	0.0059	0.0066	TSI
NA20766.SG	NA20766	1	2	1	0.0029	0.0074	TSI
NA20767.SG	NA20767	1	2	1	0.0056	0.0078	TSI
NA20768.SG	NA20768	2	2	0	0.0079	0.0076	TSI
NA20769.SG	NA20769	2	2	0	0.0046	0.0052	TSI
NA20770.SG	NA20770	1	2	1	0.0053	0.0036	TSI
NA20771.SG	NA20771	2	2	0	0.0044	0.0072	TSI
NA20772.SG	NA20772	2	2	0	0.0047	0.006	TSI
NA20773.SG	NA20773	1	2	1	0.0042	0.0052	TSI
NA20774.SG	NA20774	1	2	1	0.0029	0.0065	TSI
NA20775.SG	NA20775	2	2	0	0.0051	0.0052	TSI
NA20778.SG	NA20778	1	2	1	0.0054	0.0078	TSI
NA20783.SG	NA20783	2	2	0	0.0037	0.0071	TSI
NA20785.SG	NA20785	2	2	0	0.0061	0.0057	TSI
NA20786.SG	NA20786	2	2	0	0.0039	0.006	TSI
NA20787.SG	NA20787	2	2	0	0.0011	0.0069	TSI
NA20790.SG	NA20790	2	2	0	0.0072	0.0063	TSI
NA20792.SG	NA20792	2	2	0	0.0055	0.0057	TSI
NA20795.SG	NA20795	1	2	1	0.0025	0.006	TSI
NA20796.SG	NA20796	2	1	1	0.0036	0.01	TSI
NA20797.SG	NA20797	2	2	0	0.0026	0.0069	TSI
NA20798.SG	NA20798	2	2	0	0.004	0.0052	TSI
NA20799.SG	NA20799	2	2	0	0.0041	0.0101	TSI
NA20800.SG	NA20800	2	2	0	0.004	0.0094	TSI
NA20801.SG	NA20801	2	2	0	0.0057	0.005	TSI
NA20802.SG	NA20802	2	2	0	0.0043	0.0097	TSI
NA20803.SG	NA20803	2	2	0	0.0084	0.0088	TSI
NA20804.SG	NA20804	2	2	0	0.0046	0.0059	TSI
NA20805.SG	NA20805	2	2	0	0.0051	0.0086	TSI
NA20806.SG	NA20806	2	2	0	0.0048	0.0108	TSI
NA20807.SG	NA20807	2	2	0	0.0046	0.0053	TSI
NA20808.SG	NA20808	2	2	0	0.0053	0.0097	TSI
NA20809.SG	NA20809	1	2	1	0.0048	0.0088	TSI
NA20810.SG	NA20810	2	2	0	0.0052	0.0064	TSI
NA20811.SG	NA20811	2	2	0	0.0053	0.0039	TSI
NA20812.SG	NA20812	2	2	0	0.0061	0.0038	TSI
NA20813.SG	NA20813	2	2	0	0.0046	0.0057	TSI
NA20814.SG	NA20814	2	2	0	0.0049	0.0066	TSI
NA20815.SG	NA20815	2	2	0	0.0032	0.0105	TSI
NA20818.SG	NA20818	2	2	0	0.0055	0.0038	TSI
NA20819.SG	NA20819	2	2	0	0.0056	0.0037	TSI
NA20821.SG	NA20821	2	2	0	0.0031	0.0077	TSI
NA20822.SG	NA20822	2	2	0	0.004	0.0079	TSI
NA20826.SG	NA20826	2	2	0	0.0073	0.0089	TSI
NA20827.SG	NA20827	2	2	0	0.0032	0.0052	TSI
NA20828.SG	NA20828	2	1	1	0.0036	0.0074	TSI
NA20832.SG	NA20832	1	2	1	0.0043	0.0104	TSI

## Sheet: Supplementary table 4
Supplementary Table 4: Fisher’s exact test for individual APOE alleles, between ancient populations
WHG: western hunter-gatherers
EHG: eastern hunter-gatherer
CHG: Caucasian hunter-gatherers
IN: Iranian Neolithic
EF: European early farmers
LF: European late farmers
BA/IA_N: Bronze Age/Iron Age North
BA/IA_S: Bronze Age/Iron Age South
CEU + GBR: Modern ref. - 1000 Genomes populations
TSI + IBS: Modern ref. - 1000 Genomes populations
Pop_1	Pop_2	Allele	Fisher_p	Fisher_OR	Fisher_p_adj (FDR)
WHG	EF	rs429358	8.22605e-06	0.0692432	0.000407462
WHG	EF	rs7412	0.0953991	inf	0.356491
WHG	EF	e3	0.000845062	6.19048	0.0110914
WHG	LF	rs429358	1.16418e-05	0.187364	0.000407462
WHG	LF	rs7412	0.270653	inf	0.617795
WHG	LF	e3	0.000257051	4.33333	0.00385576
WHG	Steppe	rs429358	0.0612656	0.281046	0.293814
WHG	Steppe	rs7412	0.240741	inf	0.592191
WHG	Steppe	e3	0.181427	2.47619	0.54428
WHG	BA/IA_S	rs429358	0.00151033	0.122507	0.0176205
WHG	BA/IA_S	rs7412	0.0984594	inf	0.356491
WHG	BA/IA_S	e3	0.0755761	3.09524	0.324244
WHG	BA/IA_N	rs429358	0.00344053	0.327887	0.0361255
WHG	BA/IA_N	rs7412	0.248156	inf	0.592191
WHG	BA/IA_N	e3	0.0281382	2.32143	0.173795
WHG	Viking	rs429358	0.000215728	0.281046	0.00377525
WHG	Viking	rs7412	0.0148954	inf	0.114816
WHG	Viking	e3	0.0982857	1.92997	0.356491
WHG	TSI + IBS	rs429358	2.35648e-07	0.211482	2.4743e-05
WHG	TSI + IBS	rs7412	0.0336658	inf	0.196384
WHG	TSI + IBS	e3	0.000117211	3.07755	0.00307679
WHG	CEU + GBR	rs429358	0.000190708	0.340906	0.00377525
WHG	CEU + GBR	rs7412	0.00758176	inf	0.0723714
WHG	CEU + GBR	e3	0.0255662	1.88349	0.167778
EF	LF	rs429358	0.234772	2.70588	0.592191
EF	LF	rs7412	0.672426	0.582609	1
EF	LF	e3	0.772434	0.7	1
EF	Steppe	rs429358	0.147157	4.05882	0.46786
EF	Steppe	rs7412	1	0.893333	1
EF	Steppe	e3	0.244113	0.4	0.592191
EF	BA/IA_S	rs429358	0.622527	1.76923	0.968571
EF	BA/IA_S	rs7412	1	1.24074	1
EF	BA/IA_S	e3	0.439073	0.5	0.823262
EF	BA/IA_N	rs429358	0.0497692	4.73529	0.261288
EF	BA/IA_N	rs7412	1	0.752809	1
EF	BA/IA_N	e3	0.127168	0.375	0.444103
EF	Viking	rs429358	0.0709398	4.05882	0.323856
EF	Viking	rs7412	0.55188	1.69192	0.946002
EF	Viking	e3	0.0489801	0.311765	0.261288
EF	TSI + IBS	rs429358	0.143319	3.0542	0.46786
EF	TSI + IBS	rs7412	1	1.18136	1
EF	TSI + IBS	e3	0.277846	0.497143	0.62072
EF	CEU + GBR	rs429358	0.0123571	4.92332	0.108125
EF	CEU + GBR	rs7412	0.600626	1.70822	0.955541
EF	CEU + GBR	e3	0.022024	0.304255	0.154168
LF	Steppe	rs429358	0.698833	1.5	1
LF	Steppe	rs7412	0.553298	1.53333	0.946002
LF	Steppe	e3	0.472137	0.571429	0.854731
LF	BA/IA_S	rs429358	0.737083	0.653846	1
LF	BA/IA_S	rs7412	0.595922	2.12963	0.955541
LF	BA/IA_S	e3	0.73519	0.714286	1
LF	BA/IA_N	rs429358	0.204528	1.75	0.551046
LF	BA/IA_N	rs7412	1	1.29213	1
LF	BA/IA_N	e3	0.204674	0.535714	0.551046
LF	Viking	rs429358	0.349926	1.5	0.721696
LF	Viking	rs7412	0.151498	2.90404	0.46786
LF	Viking	e3	0.0615611	0.445378	0.293814
LF	TSI + IBS	rs429358	0.868415	1.12873	1
LF	TSI + IBS	rs7412	0.319864	2.02771	0.685422
LF	TSI + IBS	e3	0.423473	0.710204	0.808449
LF	CEU + GBR	rs429358	0.0802889	1.81949	0.324244
LF	CEU + GBR	rs7412	0.0774287	2.93201	0.324244
LF	CEU + GBR	e3	0.0153088	0.43465	0.114816
Steppe	BA/IA_S	rs429358	0.63649	0.435897	0.968571
Steppe	BA/IA_S	rs7412	1	1.38889	1
Steppe	BA/IA_S	e3	1	1.25	1
Steppe	BA/IA_N	rs429358	1	1.16667	1
Steppe	BA/IA_N	rs7412	1	0.842697	1
Steppe	BA/IA_N	e3	1	0.9375	1
Steppe	Viking	rs429358	1	1	1
Steppe	Viking	rs7412	1	1.89394	1
Steppe	Viking	e3	0.77373	0.779412	1
Steppe	TSI + IBS	rs429358	0.719544	0.752484	1
Steppe	TSI + IBS	rs7412	1	1.32242	1
Steppe	TSI + IBS	e3	0.758725	1.24286	1
Steppe	CEU + GBR	rs429358	1	1.21299	1
Steppe	CEU + GBR	rs7412	1	1.91218	1
Steppe	CEU + GBR	e3	0.792641	0.760638	1
BA/IA_S	BA/IA_N	rs429358	0.350538	2.67647	0.721696
BA/IA_S	BA/IA_N	rs7412	0.629065	0.606742	0.968571
BA/IA_S	BA/IA_N	e3	0.774732	0.75	1
BA/IA_S	Viking	rs429358	0.373893	2.29412	0.754977
BA/IA_S	Viking	rs7412	1	1.36364	1
BA/IA_S	Viking	e3	0.574637	0.623529	0.955541
BA/IA_S	TSI + IBS	rs429358	0.757543	1.72629	1
BA/IA_S	TSI + IBS	rs7412	1	0.952141	1
BA/IA_S	TSI + IBS	e3	1	0.994286	1
BA/IA_S	CEU + GBR	rs429358	0.19602	2.78275	0.551046
BA/IA_S	CEU + GBR	rs7412	1	1.37677	1
BA/IA_S	CEU + GBR	e3	0.467526	0.608511	0.854731
BA/IA_N	Viking	rs429358	0.705485	0.857143	1
BA/IA_N	Viking	rs7412	0.257074	2.24747	0.599839
BA/IA_N	Viking	e3	0.694643	0.831373	1
BA/IA_N	TSI + IBS	rs429358	0.202028	0.644986	0.551046
BA/IA_N	TSI + IBS	rs7412	0.594944	1.56927	0.955541
BA/IA_N	TSI + IBS	e3	0.410319	1.32571	0.797842
BA/IA_N	CEU + GBR	rs429358	1	1.03971	1
BA/IA_N	CEU + GBR	rs7412	0.234966	2.26912	0.592191
BA/IA_N	CEU + GBR	e3	0.558591	0.811348	0.946002
Viking	TSI + IBS	rs429358	0.305625	0.752484	0.668555
Viking	TSI + IBS	rs7412	0.395985	0.698237	0.784498
Viking	TSI + IBS	e3	0.131116	1.59461	0.444103
Viking	CEU + GBR	rs429358	0.512562	1.21299	0.912186
Viking	CEU + GBR	rs7412	1	1.00963	1
Viking	CEU + GBR	e3	1	0.975913	1

## Sheet: Supplementary table 5a
Supplementary Table 5a: Observed and expected frequencies, as well as binomial test p-value for WHG, EF and LF
WHG: western hunter-gatherers
EF: European early farmers
LF: European late farmers
Cluster Name	Variant	Allele Frequency	WHG	EF	Samples	Allele count	Model	Binomial P float
WHG	rs429358	0.385714	1	0	35	27	Observed Frequency
EF	rs429358	0.0416667	0	1	24	2	Observed Frequency
LF	rs429358	0.105263	0.17	0.83	57	12	Observed Frequency
WHG	rs7412	0	1	0	41	0	Observed Frequency
EF	rs7412	0.0428571	0	1	35	3	Observed Frequency
LF	rs7412	0.0254237	0.17	0.83	59	3	Observed Frequency
WHG	e3	0.617647	1	0	34	42	Observed Frequency
EF	e3	0.909091	0	1	22	40	Observed Frequency
LF	e3	0.875	0.17	0.83	44	77	Observed Frequency
WHG	rs429358	0.385714	1	0	35	27	Expected Frequency	1
EF	rs429358	0.0416667	0	1	24	2	Expected Frequency	1
LF	rs429358	0.100155	0.17	0.83	57	12	Expected Frequency	0.875492
WHG	rs7412	0	1	0	41	0	Expected Frequency	1
EF	rs7412	0.0428571	0	1	35	3	Expected Frequency	1
LF	rs7412	0.0355714	0.17	0.83	59	3	Expected Frequency	0.802209
WHG	e3	0.617647	1	0	34	42	Expected Frequency	1
EF	e3	0.909091	0	1	22	40	Expected Frequency	1
LF	e3	0.859545	0.17	0.83	44	77	Expected Frequency	0.76088

## Sheet: Supplementary table 5b
Supplementary Table 5b: Observed and expected frequencies, as well as binomial test p-value for LF, Steppe, BA/IA_S , BA/IA_N, Vikings, TSI + IBS, CEU + GBR
LF: European late farmers
BA/IA_N: Bronze Age/Iron Age North
BA/IA_S: Bronze Age/Iron Age South
CEU + GBR: Modern ref. - 1000 Genomes populations
TSI + IBS: Modern ref. - 1000 Genomes populations
Cluster Name	Variant	Allele Frequency	LF_Europe	Steppe	Samples	Allele count	Model	Binomial P float
LF	rs429358	0.105263	1	0	57	12	Observed Frequency
Steppe	rs429358	0.15	0	1	10	3	Observed Frequency
BA/IA_S	rs429358	0.0714286	0.85	0.15	14	2	Observed Frequency
BA/IA_N	rs429358	0.170732	0.36	0.64	41	14	Observed Frequency
Viking	rs429358	0.15	0.36	0.64	70	21	Observed Frequency
TSI + IBS	rs429358	0.117225	0.58	0.42	209	49	Observed Frequency
CEU + GBR	rs429358	0.176316	0.36	0.64	190	67	Observed Frequency
LF	rs7412	0.0254237	1	0	59	3	Observed Frequency
Steppe	rs7412	0.0384615	0	1	13	1	Observed Frequency
BA/IA_S	rs7412	0.0526316	0.85	0.15	19	2	Observed Frequency
BA/IA_N	rs7412	0.0326087	0.36	0.64	46	3	Observed Frequency
Viking	rs7412	0.0704225	0.36	0.64	71	10	Observed Frequency
TSI + IBS	rs7412	0.0502392	0.58	0.42	209	21	Observed Frequency
CEU + GBR	rs7412	0.0710526	0.36	0.64	190	27	Observed Frequency
LF	e3	0.875	1	0	44	77	Observed Frequency
Steppe	e3	0.8	0	1	10	16	Observed Frequency
BA/IA_S	e3	0.833333	0.85	0.15	12	20	Observed Frequency
BA/IA_N	e3	0.789474	0.36	0.64	38	60	Observed Frequency
Viking	e3	0.757143	0.36	0.64	35	53	Observed Frequency
TSI + IBS	e3	0.832536	0.58	0.42	209	348	Observed Frequency
CEU + GBR	e3	0.752632	0.36	0.64	190	286	Observed Frequency
LF	rs429358	0.105263	1	0	57	12	Expected Frequency	1
Steppe	rs429358	0.15	0	1	10	3	Expected Frequency	1
BA/IA_S	rs429358	0.111974	0.85	0.15	14	2	Expected Frequency	0.763769
BA/IA_N	rs429358	0.133895	0.36	0.64	41	14	Expected Frequency	0.329283
Viking	rs429358	0.133895	0.36	0.64	70	21	Expected Frequency	0.536173
TSI + IBS	rs429358	0.124053	0.58	0.42	209	49	Expected Frequency	0.766456
CEU + GBR	rs429358	0.133895	0.36	0.64	190	67	Expected Frequency	0.0192353
LF	rs7412	0.0254237	1	0	59	3	Expected Frequency	1
Steppe	rs7412	0.0384615	0	1	13	1	Expected Frequency	1
BA/IA_S	rs7412	0.0273794	0.85	0.15	19	2	Expected Frequency	0.279291
BA/IA_N	rs7412	0.0337679	0.36	0.64	46	3	Expected Frequency	1
Viking	rs7412	0.0337679	0.36	0.64	71	10	Expected Frequency	0.0304373
TSI + IBS	rs7412	0.0308996	0.58	0.42	209	21	Expected Frequency	0.0321757
CEU + GBR	rs7412	0.0337679	0.36	0.64	190	27	Expected Frequency	0.000314576
LF	e3	0.875	1	0	44	77	Expected Frequency	1
Steppe	e3	0.8	0	1	10	16	Expected Frequency	1
BA/IA_S	e3	0.86375	0.85	0.15	12	20	Expected Frequency	0.559521
BA/IA_N	e3	0.827	0.36	0.64	38	60	Expected Frequency	0.364911
Viking	e3	0.827	0.36	0.64	35	53	Expected Frequency	0.152515
TSI + IBS	e3	0.8435	0.58	0.42	209	348	Expected Frequency	0.544446
CEU + GBR	e3	0.827	0.36	0.64	190	286	Expected Frequency	0.000238147

## Sheet: Supplementary table 6
Supplementary Table 6: FST values between all ancient and modern populations
Note: Percentiles were calculated from all chromosome 19 FST values
WHG: western hunter-gatherers
EHG: eastern hunter-gatherers
CHG: Caucasian hunter-gatherers
IN: Iranian Neolithic
EF: European early farmers
LF: European late farmers
BA/IA_N: Bronze Age/Iron Age North
BA/IA_S: Bronze Age/Iron Age South
CEU: Northern Europeans from Utah - 1000 Genomes
GBR: British in England and Scotland - 1000 Genomes
IBS: Iberian populations in Spain - 1000 Genomes
TSI: Toscani in Italia - 1000 Genomes
Pop A	Pop B	N_Sites	MeanFST chr19	rs429358 FST	rs7412 FST	75th percentile	95th percentile	97.5th percentile	99th percentile
WHG	EF	308201	0.0390171	0.217051	0.0509091	0.0436678	0.192425	0.266844	0.365451
WHG	LF	396333	0.0231527	0.190951	0.0235986	0.0231055	0.117575	0.172445	0.24938
WHG	Steppe	280562	0.0438135	0.0339348	0.0660491	0.0576661	0.232965	0.318182	0.428571
WHG	BA/IA_N	324744	0.022642	0.0657544	0.0285714	0.0206745	0.115667	0.169204	0.250453
WHG	BA/IA_S	282189	0.0438252	0.147913	0.181265	0.0595208	0.225474	0.314974	0.436095
WHG	Viking	293967	0.0380904	0.0706896	0.0548425	0.0488118	0.188007	0.265709	0.369318
WHG	TSI	222648	0.0454076	0.225276	0.0230993	0.0575479	0.190309	0.258536	0.365388
WHG	IBS	222383	0.0402061	0.168931	0.0280809	0.0508029	0.168745	0.234054	0.34294
WHG	GBR	219537	0.0386755	0.098871	0.0450685	0.0476728	0.163406	0.228089	0.336264
WHG	CEU	222083	0.0374863	0.0997435	0.0372621	0.0468889	0.157437	0.219093	0.324896
EF	LF	377316	0.0132838	0	0	0.00995622	0.0717592	0.106574	0.161604
EF	Steppe	260187	0.032742	0.0575853	0	0.0326284	0.171712	0.245021	0.34592
EF	BA/IA_N	310007	0.0188805	0.051614	0	0.018076	0.0939314	0.13477	0.200596
EF	BA/IA_S	258592	0.023626	0	0	0.0250587	0.121032	0.183673	0.284916
EF	Viking	273907	0.0253486	0.0367038	0	0.0233981	0.129312	0.189189	0.272727
EF	TSI	214638	0.0294358	0	0	0.0256045	0.147657	0.223393	0.366556
EF	IBS	215517	0.0303223	0.0127578	0	0.0278015	0.153023	0.223766	0.360163
EF	GBR	214075	0.0339972	0.0357794	0	0.0397431	0.162608	0.231807	0.346909
EF	CEU	216222	0.0333486	0.038662	0	0.0371622	0.160549	0.231608	0.351337
LF	Steppe	360516	0.023085	0.0235946	0	0.00768522	0.136754	0.200512	0.298599
LF	BA/IA_N	394489	0.0129571	0.0290536	0	0.0101761	0.0613255	0.0938213	0.148567
LF	BA/IA_S	355096	0.0176855	0	0.0115573	0	0.103117	0.161926	0.256338
LF	Viking	365456	0.0189236	0.00712106	0	0.00914302	0.103975	0.162495	0.266625
LF	TSI	226605	0.026374	0	0	0.032874	0.118116	0.169858	0.27455
LF	IBS	226821	0.0249849	0	0	0.030044	0.113351	0.164136	0.272155
LF	GBR	225330	0.0270189	0.0179412	0.00229965	0.0320044	0.116514	0.168845	0.272696
LF	CEU	227430	0.0265728	0.0203443	0	0.0326694	0.113771	0.166191	0.272274
Steppe	BA/IA_N	284767	0.0214995	0	0	0.00965633	0.117068	0.173741	0.267552
Steppe	BA/IA_S	221245	0.0329043	0	0	0.0295563	0.172414	0.252336	0.379962
Steppe	Viking	234245	0.0275348	0	0	0.0215602	0.149864	0.224959	0.3375
Steppe	TSI	205625	0.0393073	0.0210317	0	0.0303047	0.22193	0.311841	0.447121
Steppe	IBS	206483	0.038423	0	0	0.0296931	0.215003	0.301355	0.437668
Steppe	GBR	202606	0.0349338	0	0	0.0240481	0.194911	0.283728	0.407248
Steppe	CEU	205692	0.0354743	0	0	0.0249019	0.205084	0.290812	0.427885
BA/IA_N	BA/IA_S	287299	0.0236689	0.00474984	0.0023517	0.0100433	0.128955	0.188007	0.293686
BA/IA_N	Viking	297375	0.0206432	0	0	0.0151847	0.106162	0.159488	0.270911
BA/IA_N	TSI	221031	0.0245638	0.0285634	0	0.0238847	0.108776	0.176007	0.313826
BA/IA_N	IBS	221547	0.0226223	0.00708266	0	0.021223	0.101885	0.168095	0.305146
BA/IA_N	GBR	218797	0.0218827	0	0	0.0193975	0.0976418	0.163961	0.303778
BA/IA_N	CEU	220945	0.021144	0	0	0.0188083	0.0970287	0.163315	0.300026
BA/IA_S	Viking	238548	0.0263881	0	0	0.0212115	0.138226	0.209711	0.320942
BA/IA_S	TSI	204423	0.0373839	0	0.00308857	0.020151	0.227262	0.337513	0.497482
BA/IA_S	IBS	205014	0.0364043	0	0	0.018212	0.231141	0.329395	0.488274
BA/IA_S	GBR	202266	0.0383544	0	0	0.0234712	0.227592	0.332192	0.502299
BA/IA_S	CEU	204987	0.0375701	0.00271063	0	0.0210615	0.241199	0.342279	0.478721
Viking	TSI	207154	0.0334456	0.000457735	0	0.0227057	0.186494	0.265624	0.402112
Viking	IBS	207715	0.0317435	0	0	0.020216	0.18066	0.258594	0.390907
Viking	GBR	203975	0.0301424	0	0	0.0172536	0.163715	0.251789	0.396556
Viking	CEU	206768	0.0295132	0	0	0.0165941	0.174735	0.244035	0.380654
